# Supplementary material for: Evolutionary history of callose synthases in terrestrial plants with emphasis on proteins involved in male gametophyte development
Source: PLoS One. 2017 Nov 13;12(11):e0187331. doi: 10.1371/journal.pone.0187331 (PMC5683620; doi:10.1371/journal.pone.0187331)
Supplement: S1 Table — Highlighted domains are found in different plants. (XLSX) [file pone.0187331.s001.xlsx]

## Sheet: List1
Domain	Type	Function	Contains CalS
DUF3080	Some members in this family of proteins are annotated as lipoproteins however this cannot be confirmed.	Protein of unknown function	CalS1
hDGE_amylase	Glucanotransferase domain	Glucanotransferase catalytic domain of the eukaryotic variant of the glycogen debranching enzyme	CalS1
PRIMA1	Proline-rich membrane anchor 1	The membrane anchor of acetylcholinesterase in the brain	CalS1, CalS8
Herpes_UL36	Herpesvirus UL36 tegument protein	The UL36 open reading frame (ORF) encodes the largest herpes simplex virus type 1 (HSV-1) protein	CalS1
DUF2852	This bacterial family of protein	Protein of unknown function	CalS2
RGS12_us1	Unstructured region of RGS12	RGS12_us1 is a region of Regulator of G-protein signalling 12 proteins that is natively unstructured	CalS3
HtrL_YibB	Bacterial protein of unknown function	Uncharacterized protein family is designated HtrL or YibB in E. coli	CalS3
Sec5	Exocyst complex component Sec5	The exocyst complex binds the small GTPase RalA to mediate filopodia formation	CalS3, Cals11, CalS12
ESCRT-II	Endosome-associated complex	Conserved eukaryotic proteins are subunits of the endosome associated complex ESCRT-II which recruits transport machinery for protein sorting at the multivesicular body	CalS3
Exo_endo_phos	Endonuclease/Exonuclease/phosphatase_family	Family of proteins includes magnesium dependent endonucleases and a large number of phosphatases involved in intracellular signalling	CalS3
Exo_endo_phos_2	Endonuclease/Exonuclease/phosphatase_family	This domain represents the endonuclease region of retrotransposons from a range of bacteria, archaea and eukaryotes	CalS3
Cor1	Cor1/Xlr/Xmr conserved region	Cor1 is a component of the chromosome core in the meiotic prophase chromosomes	CalS3
AAA_25	AAA domain	This AAA domain is found in a wide variety of presumed DNA repair proteins	CalS3
DUF1777	Protein of unknown function	Some of the proteins in this family are putative nucleic acid binding proteins	CalS3
PRP38_assoc	Pre-mRNA-splicing factor 38-associated hydrophilic C-term	Domain is a hydrophilic region found at the C-terminus of plant and metazoan pre-mRNA-splicing factor 38 proteins	CalS3
MIP-T3	A novel protein linking tumor necrosis factor receptor-associated factor 3 to the microtubule network	Interacts with both microtubules and TRAF3 (tumour necrosis factor receptor-associated factor 3) is conserved from worms to humans	CalS3
DUF4317	Domain of unknown function	Family of proteins is found in bacteria	CalS3
HtrL_YibB	Bacterial protein of unknown function	Uncharacterized protein family is designated HtrL or YibB in E. coli, where its gene is found in a region of LPS core biosynthesis genes	CalS3
Pdase_C33_assoc	Peptidase_C33-associated domain		CalS3
PAZ	PAZ domain	Structure and conserved RNA binding of the PAZ domain	CalS3
YtxC	YtxC-like family	This family includes proteins similar to B. subtilis YtxC an uncharacterised protein	CalS3
DUF5091	Domain of unknown function	This is a family of microsporidial-specific sequences of unknown function	CalS4
YrhC	YrhC-like protein	YrhC is on the same operon as the MccA and MccB genes, which are involved in the conversion of methionine to cysteine, found in bacteria	CalS4, CalS 8
KOG2701	Coiled-coil domain-containing protein (DUF2037)	This entry represents the conserved N-terminal 200 residues of a family of proteins conserved from plants to vertebrates	CalS5
CST-I	Alpha-2,3-sialyltransferase	This family consists of several alpha-2,3-sialyltransferase (CST-I) proteins largely found in Campylobacter jejuni.	CalS5, CalS10
Baculo_p24	Baculovirus P24 capsid protein	Immunocytochemical characterization of p24, a baculovirus capsid-associated protein.	CalS5
Hum_adeno_E3A	Human adenovirus early E3A glycoprotein	This family consists of several early glycoproteins from human adenoviruses	CalS6
ADIP	Afadin- and alpha -actinin-Binding	Family is found in mammals where it is localised at cell-cell adherens junctions, and in Sch. pombe and other fungi where it anchors spindle-pole bodies to spindle microtubules	CalS7
Thiol-ester_cl	Alpha-macro-globulin thiol-ester bond-forming region	Highly conserved region of proteinase-binding alpha-macro-globulins	CalS7
Timeless	Timeless protein	The timeless gene in Drosophila melanogaster and its homologues in a number of other insects and mammals (including human) are involved in circadian rhythm control	CalS7
DUF845	Domain of unknown function	Baculovirus protein of unknown function	CalS7
EF-G-binding_N	Elongation factor G-binding protein, N-terminal	This domain can be found in the N terminus of the FusB, FusC, and FusD proteins from Staphylococcus aureus. They are #=GF CC elongation factor G (EF-G) binding proteins that are linked to the fusidic acid (FA) resistance in S. aureus	CalS7
CorA	CorA-like Mg2+ transporter protein	The CorA transport system is the primary Mg2+ influx system of Salmonella typhimurium and Escherichia coli. CorA is virtually ubiquitous in the Bacteria and Archaea.	CalS8
DnaJ-X	X-domain of DnaJ-containing	In certain plant and yeast proteins, the DnaJ-1 proteins have a three-domain structure	CalS8
MSF1	Major Facilitator Superfamily	Unknown function	CalS8
PPR1	PPR repeat	Unknown function	CalS8
PPR2	PPR repeat	Unknown function	CalS8
PPR3	PPR repeat	Unknown function	CalS8
E1_dh	Dehydrogenase E1 component	Family includes pyruvate dehydrogenase, 2-oxoglutarate dehydrogenase and 2-oxoisovalerate dehydrogenase	CalS8
DUF2057	Uncharacterized protein conserved in bacteria	Domain of unknown function	CalS8
FtsJ	FtsJ-like methyltransferase	This family consists of FtsJ from various bacterial and archaeal sources FtsJ is a methyltransferase, but actually has no effect on cell division. FtsJ's substrate is the 23S rRNA.	CalS8
CAMP	CAMP factor (Cfa)	This family consists of several bacterial CAMP factor proteins which seem to be specific to Streptococcus species. The CAMP reaction is a synergistic lysis of erythrocytes by the interaction of an extracellular protein (CAMP factor) produced by some streptococcal species with the Staphylococcus aureus sphingomyelinase C (beta-toxin)	CalS8
Radial_spoke_3	Radial spoke protein 3	Eukaryotic cilia and flagella present in diverse types of cells perform motile, sensory, and developmental functions in organisms from protists to humans.	CalS8
Peptidase_M26_C	M26 IgA1-specific Metallo-endopeptidase C-terminal region	Biological significance of IgA1 proteases in bacterial colonization and pathogenesis	CalS8
CRR7	Protein CHLORORESPIRATORY REDUCTION 7	CRR7 is part of the chloroplastic NAD(P)H dehydrogenase complex (NDH Complex) involved in respiration, photosystem I (PSI) cyclic electron transport and CO2 uptake. It is essential for the stable formation of the NDH complex.	CalS8
RPA	Replication initiator protein A	Family of bacterial proteins are single-stranded DNA binding proteins that are involved in DNA replication, repair and recombination.	CalS8
CRAL_TRIO_2	Divergent CRAL/TRIO domain	Family includes divergent members of the CRAL-TRIO domain family.	CalS8
MRVI1	MRVI1 protein	This family consists of mammalian MRVI1 proteins which are related to the lymphoid-restricted membrane protein (JAW1) and the IP3 receptor associated cGMP kinase substrates A and B. Mrvi1 is a tumour suppressor gene.	CalS8
Pol_alpha_B_N	DNA polymerase alpha subunit B N-terminal	This is the eukaryotic DNA polymerase alpha subunit B N-terminal domain which is involved in complex formation	CalS8
RNA_polI_A34	DNA-directed RNA polymerase I subunit RPA34.5	Pol I overcome topological constraints imposed on ribosomal DNA during the process of transcription, conserved from yeasts to human	CalS8
SAS4	Silencing SAS complex subunit 4	SAS4 is a family of largely fungal silencing regulators. This silencing is mediated by chromatin.	CalS9
Ferritin	Ferritin-like domain	Ferritins and other ferritin-like proteins such as members of the DPS family and bacterioferritins	CalS9
DUF5037	Domain of unknown function	Family consists of several uncharacterized proteins around residues in length and is mainly found in various Clostridiales species.	CalS9
Epimerase	NAD dependent epimerase/dehydratase family	Family of proteins utilise NAD as a cofactor. The proteins in this family use nucleotide-sugar substrates for a variety of chemical reactions.	CalS9
DUF4481	Domain of unknown function	Domain of unknown function	CalS9
UreD	UreD urease accessory protein	Hydrolyses urea into ammonia and carbamic acid. UreD is involved in activation of the urease enzyme via the UreD-UreF-UreG-urease complex	CalS9
UPF0139	Uncharacterised protein family	Uncharacterised protein family	CalS9
Med8	Mediator of RNA polymerase II transcription complex subunit 8	Arc32, or Med8, is one of the subunits of the Mediator complex of RNA polymerase II. The region conserved contains two alpha helices putatively necessary for binding to other subunits within the core of the Mediator complex	CalS9
LBP_BPI_CETP	LBP / BPI / CETP family, N-terminal domain		CalS9
DUF3776	Protein of unknown function	Domain family is found in eukaryotes, and is approximately 100 amino acids in length.	CalS9
UPF0149	Uncharacterised protein family		CalS9
DUF5083	Uncharacterised protein family		CalS9
DUF1944	Lipid-protein interactions in lipovitellin	Domain of unknown function	CalS10
DUF2205	Predicted coiled-coil protein	Domain of unknown function	CalS10
Stealth_CR4	Stealth protein CR4	In silico identification of a novel protein family rendering bacterial pathogens invisible to host immune defense.	CalS9, CalS10
DUF1796	Putative papain-like cysteine peptidase	Domain of unknown function	CalS10
API5	Apoptosis inhibitory protein 5	The apoptosis inhibitory protein 5 sequences from several organisms.	CalS9, CalS10
Meiotic_rec114	Meiotic recombination protein	Meiotic recombination protein family	CalS10
NKAIN	Na,K-Atpase Interacting protein	A family of evolutionary conserved transmembrane proteins that localise to neurons, that are critical for neuronal function, and that interact with the beta subunits, beta1 in vertebrates and beta in Drosophila, of Na,K-ATPase.	CalS9, CalS11
UCR_UQCRX_QCR9	Ubiquinol-cytochrome C reductase	The nuclear gene encoding a small subunit of the mitochondrial cytochrome bc1 complex, maps to the right arm of chromosome VII in Saccharomyces cerevisiae.	CalS5, CalS11, CalS12
Flu_PA	Influenza RNA-dependent RNA polymerase subunit PA	The PB1 subunit alone can catalyze cRNA synthesis, and the PA subunit in addition to the PB1 subunit is required for viral RNA synthesis in replication of the influenza virus genome.	CalS11
KNOX2	KNOX2 domain	Functional analysis of the conserved domains of a rice KNOX homeodomain protein, OSH15.	CalS11
Peptidase_S74	Chaperone of endosialidase	The very C-terminal, chaperone, domain of th bacteriophage protein endosialidase	CalS11
ADIP	Afadin- and alpha -actinin-Binding	Gamma-tubulin complex-mediated anchoring of spindle microtubules to spindle-pole bodies requires Msd1 in fission yeast.	CalS11
CC2-LZ	Leucine zipper of domain CC2 of NEMO, NF-kappa-B essential modulator	CC2-LZ is a leucine-zipper domain associated with the CC2 coiled-coil region of NF-kappa-B essential modulator, NEMO. It plays a regulatory role, along with the very C-terminal zinc-finger.	CalS12
Ndc80_HEC	HEC/Ndc80p family	Components of the mitotic spindle, bind microtubule to the microtubules of the spindle	CalS12
DUF1516	Hypothetical bacterial proteins family	Protein of unknown function	CalS8, CalS12
CaATP_NAI	Ca2+-ATPase N terminal autoinhibitory domain	A novel calmodulin-regulated Ca2+-ATPase (ACA2) from Arabidopsis with an N-terminal autoinhibitory domain.	CalS12
PGC7_Stella	PGC7/Stella/Dppa3 domain	Stella is a maternal effect gene required for normal early development in mice.	CalS9, CalS10
DUF4014	Hypothetical bacterial and viral proteins family	Protein of unknown function	CalS12
DUF373	Hypothetical archeal proteins family	Domain of unknown function	CalS12
