# Supplementary material for: Evolutionary history of callose synthases in terrestrial plants with emphasis on proteins involved in male gametophyte development
Source: PLoS One. 2017 Nov 13;12(11):e0187331. doi: 10.1371/journal.pone.0187331 (PMC5683620; doi:10.1371/journal.pone.0187331)
Supplement: S1 Nexus File — (NEX) [file pone.0187331.s009.nex]

#NEXUS
[saved by seaview on Fri Oct 20 15:17:08 2017]
BEGIN DATA;
  DIMENSIONS NTAX=655 NCHAR=4970;
  FORMAT DATATYPE=PROTEIN
  GAP=-
  ;
MATRIX
[1] CalS5_Auxenochlorella_protothecoides
------------------------------------------------------------
------------------------------------------------------------
------------------------------------------------------------
------------------------------------------------------------
------------------------------------------------------------
------------------------------------------------------------
------------------------------------------------------------
------------------------------------------------------------
------------------------------------------------------------
------------------------------------------------------------
------------------------------------------------------------
------------------------------------------------------------
------------------------------------------------------------
------------------------------------------------------------
------------------------------------------------------------
--------------MDRFARAVHRLHAA--IFQGYRDWCSHVGLPLR--IPELKLAKIHR
PHTIQARWKILHRVTVVSEWEYGLEELAMYFLVYSEAANLRHTPEC--LWFVFWICRNSF
HRW--NG--AS---CPNPMHPSSPIFAYEHLKHADVIQRNISLRNRHHAELMAAMAALGT
TPDLVDETRESMALTALVHTGSIQPDSPDGAALADMAAHGDAGYFLDRVVSPIFAFLAV-
-------------------------------------HVD----------RMGTDGV---
-----EIAHRIAYDDVNESL-----------------------------CRRNIVAQALL
RLGVRVGPG--------------------------------GS---------IA------
MSR---------------------------------------------------------
--------------DPYDALLGIGRV----------------------------------
------------------------------------------------------------
-------------QISVEGQPIAKLAAGRLDTE-------------GM---------GGV
GWNVEVARDWWGA-------------------FVFRKTFVERRSIFTMYRAFYRV-----
----------WAFILLE---FH-LMAVLTWGRDNY-------------------------
-------------YAISSLAMSHALLSFLE------------------------QVAAFW
-TQRASVGGPRVAGG-----------AI--------------------------SGRAAL
GVLQWLAIL-------------------------------------------------C-
-------VMALLMAAQV----------------------------IGWWVFGEYHIWWWA
A---------------------------------------------------AGYGGLVV
AQ-----ALLSTRPGHAV--------S----------------------WGTWLSNVVF-
WALVLGMKGAFDWYA----------------------V-------FRTL---DTSI----
---------------LGLWNRGWL----PLSSDG--------------------------
----------------------------RLDGDLVLCIARALPALV--------------
-----------------IMATDAQVFYYLVTALFGWVKGLVQLNLGAV------------
-----------------------------------------------TGFQEVVATF---
------------------------------------------------------------
------------------------------------------------------------
-----------------------------------------H------------KAPAQC
WVLFSDVWNEVVAEL--REVDLISN------------------------AERDNLVFVHL
DLEPGV--E--AVS---RALEVPGINSAQK-------VGREVG-----------------
----GGGVGR---------------------RARACWWGAEC----------PAGGAWGR
MRILIV-WLVLQ--------------------------------------LRIVDREQ--
S---NVLL---------------------------DFKPLEG----PLDLEQRTARRSAV
AAVGELLKLLKTIM--AKAP-----DDAALRTRWEAS-----------------------
---QKMHGCLVKLAA-ALRIEI-------------KAVLRVHSRS-A-------------
-----------------------------------RG-PDEKDSSRRTHS---AAVALDR
ALDALSAGLLDFWRW----------------CEFVG---------------EAAGLATLH
ADAPDSAA-----------------R----------------------------------
RCVA---AVARQLERMLDT----SAKGAQPRGDEALRVLTGFM-SSLR--NP-TLARPPA
VEDMLSWNVLTPHYE-EDVMYALNAASVARHFDLQPSAATGMADLVRENEDGLSVM-QWL
K-------------------SAYAR------------------EWDHLLERLGPALN--G
LEPRHITAA------------------------DFDVGGPLHAVQVQLLLWASYRGQLL-
---ARTVRGMMAYERGLALVARLESPRPPR----LSE-----------------------
------------------------------------------------------------
-VAYEARLKD-LVSSKFTYVYP--------------------------------------
-------------GLRVATIDSAVAE-------------GG-------------------
--------------------------ARQCAVLVRANVGTVV--TDPRSVH---------
------------------------------------------------------------
-----------------------EL--IRLPQNRETTHGVILGEGKPENQNSAIIFCFGE
VLQAIDMNQ----------DNYLAEALKTPVTPHGTINKYER------------------
---PFPDMGHSPVVLV--GFREWVFSQ---------------------------------
-------------------DSGALASFAAATEFSFGSVVQRVMTWPGA------------
----------------------VRFHYGHPDMW-NKL-FVMT---RGGV--SKATRGFHI
S--------------------------EDVFA----------------------------
--GYNHTLRGGKTKFKEYIS-VGKGRD-MGFDSI-NSFE-SKVS-GG---NGEQ--AMS-
----RDLFRMCSRFD-FFRLMAF-YHSG-TGFFINSFLIMT--LVY-----LN-IWVILV
LALTNSMLVVD--PYTLTVINALTGQAVAVSVNQA----VQ-LGMLS-IIV-FAVE-LLL
E-YG-IVK-MLG--TL-LVQFVQGSLAFF---TFRAR-------TSAYYFMS-DVQY-GG
A-----KYIP-TGRGYAIKHSSFVKVYSSY-ARSHLYFA--------------AELVYLL
VLLALIDTTASPGGGASLPLAMQDYGALTWSTWLVAVCILWS-----P--F--WFN--PQ
-T-FQL--ER---CKDDFEAWILWMTD-----VIDSEAGSTWYSWNKSNLERIRNEKMSL
NNP-MATSLR-----------GIAGALPTAVL----------------------------
------------------------------------------ALA------AISTL----
----------------------------TNTSINRWVIFGIASGGFW-TFILVVW-VVRR
VLLS---------N---------YYYRLWRAM----------------------------
---------------------------------RTFC----F--LAAIAFLVCCVIFIPG
GFSAGVGVKNLIIIIFANMSAVSVATQILLYGCRDSIMA---------RHIVDASYRTLD
WILGYIFFSF--LFLLSFIQVVDMLQGAMLYNMKFAKALQRSRLMESNFLPSYVDRAMER
LSHTLQEEIVV--KTP-----------PRPKPTK-----GI---------
[2] CalS_10_Sorghum_bicolor
---------------------MS----------------SSRRRR---------------
------------------G----G------------------------------------
------------------------------------------------------------
-----------GPERAAVNWERLVRA------------------------AL---KR---
---DR-DH-------LR----VG-------G-AP--------------------------
------------------------------------------------------------
------------------------------------------------------------
--------A-----------A-VGGQRLADAVPAS-LGR-TTNIDQILQAADDIGDEDPN
VARILCE-------------------------------Q-AY----TMAQNLDPS--SEG
R-GVLQ-----------------FKTGLASVIKQKLAKKDGAPIDRQNDIQVLWNFYLEY
KSRRR---VDDMQREQERLRESGTFST---------EMGNRAREMKKVFATLRALLDVLE
NLV-G--QSPTDRL---H--RQILEE---IKKIK-RSD---AALR-GELM-PYNIVP--L
-----DAPS-SVANIIGFFPE-----------------------VR--------------
-----AATAAIQNC-EDLPRFPFDT----------------------PQLRQKDIFDLLQ
YVFGFQE------------------DNIRNQRENVVLMLANAQSRLSLLIG---------
---SEP---------KIDEMAVTEVFCK--VLDNYIKWCRYLGKRVAWTS----------
--------------LEAVNKNRKIILVALYFLIWGEAANVRFLPEC--ICYIFHNMAKEL
DG-ILDS-SDA----E-------TAKSCT-------------------------------
----------------------------------SDGS----TSFLERIITPIYDTMAA-
-------------------------------------EAE--N------NKNGK-----A
AHSAW-----RNYDDFNEYF--------------WSRS-----------CFE-L------
--GWPPAEG--------------------SKFL---HKPAK-------------------
------------------------------------------------------------
------------------------------------------------------------
------------------------------------------------------------
------------------------------------------------------------
-------RKRTGK-----------------------TNFVEHRTFLHLYRSFHRL-----
----------WIFLLLM---FQ-LLAIIAFHHGKM-------------------------
-D------ID-TIKILLSAGPAFFVLNFIE---------------------CCLDVILMF
-GAYKTARGFAISRL----VIRFLWLTA-VS---TFVTYLYVKVLEEKNARNS-DS----
-----------------------------------------------------------T
YFRIYCLVLGGYAAVRIMFAL-----MAKIPACHRL----SSFSD-RSQFFQFFK-WIY-
--------------------------------------------------QERYYVGRGL
YE-------------------S--ISD--YARY-----------------------VIF-
WVVILA--CKF-TFA--------------------YFLQ------IKPLVEPTIIIVQL-
-------------H-D--LKYSWH-DLVSR------------------------------
---------------------------GNKNALT--ILSLWAPVLA--------------
-----------------IYLMDIHIWYTLLSALVGGVMGARDR-LGEI------------
----------------------------------------RSIEMLHKRFESFPEAF---
---------------AKNLSPPRISNR-----------------PI--------------
------------------------------------------------------------
----------------------------------------AQ-DSEITTKMYA-------
-SIFSPFWNEIVKSL--REEDYISN------------------------REMDLLMM--P
SNC--G---------NLRLVQWPLFLLTSKIMLA-NDYASDCK-----------------
-----D--------------------------SQYELWDRIS--KD-EYMAYAVKECYYS
TEKILH-SLV--D-----AEG----------QR------------WVERLFRDLNDSIAQ
G---SLLV--------------T-----------INLK----------------KLQLVQ
SRLTGLTGLL-IRD----------------------------------------------
-ETAGRAAGVTKALLELYEVVT-------------HEFLAP------NLREQFDT-----
------------------------------------------------------------
------------WQ--------LLLRARNDGRLFSK----------------------IF
W--PK-------------------------D-PEM-------------------------
----KE--QVKRLHLLLTV--KDSA-ANIPKNLEARRRLQFFT-NSLFMDMP----TAKP
VSEMIPFSVFTPYYS-ETVLYSMSELCV-------------------ENEDGISIL-FYL
Q-------------------KIYPD------------------EWANFLERIGRG---ES
SEDD-F--------------------------------KDSPSDTLELRFWVSYRGQTL-
---ARTVRGMMYYRRALMLQSYLEKRYLGGI-----EDG-N--S-AAEYI----------
-------------------------------------------------------DTQ--
GYELSPDARA-QADIKFTYVVSCQIYGQQKQMK-----KQEA----ADI-----------
---ALLLQRNE--ALRVAFIH-----EE-E---N--ISRDG-------------------
----K------------------ATTKEYYSKLVKADVHGKD-----------Q------
------------------------------------------------------------
-----------------------EIYCIKLPG---NP---KLGEGKPENQNHAIIFTRGD
AVQTIDMNQ----------DNYLEEAMKMRNLLEEFRNV-HGNH----------------
--------GIRKPTIL--GVREHVFTG---------------------------------
-------------------SVSSLASFMSKQETSFVTLGQRVLAY-LK------------
----------------------VRMHYGHPDVF-DRI-FHIT---RGGI--SKASRVINI
S--------------------------EDIYA----------------------------
---------------------------------------------GG-------------
------------------------------------------------------------
------------------------------------------------------------
------------------------------------------------------------
------------------------------------------------------------
------------------------------------------------------------
------------------------------------------------------------
------------------------------------------------------------
------------------------------------------------------------
------------------------------------------------------------
------------------------------------------------------------
------------------------------------------------------------
------------------------------------------------------------
------------------------------------------------------------
--------------------------------------------------
[3] CalS_10_Arabidopsis_lyrata
------------------------------------------------------------
------------------------------------------------------------
------------------------------------------------------------
------------------------------------------------------------
------------------------------------------------------------
------------------------------------------------------------
------------------------------------------------------------
------------------------------------------------------------
-----------------------------------------------MAQNLDPN--SDG
R-GVLQ-----------------FKTGLMSVIKQKLAKRDGASIDRDRDIERLWEFYKLY
KRRHR---VDDIQKEEQKWRESGTTFS-----SNVGE----ILKMRKVFATLRALIEVLE
VLS-R--DADPNGV---G--RSIRDE---LGRIK-KAD---ATLS-AELT-PYNIVP--L
-----EAQ--SMTNAIGVFPE-----------------------VR--------------
-----GAVQAIRYT-EHFPRLPDDF--------------------EISGQRDADMFDLLE
YIFGFQR------------------DNVRNQREHLVLTLSNAQSQLSIPGQ---------
---NDP---------KIDENAVNEVFLK--VLDNYIKWCKYLRIRFVYNK----------
--------------LEAIDRDRKLFLVSLYFLIWGEAAN----------------MAKEL
DA-KLDH-GEA----V-------RADSCLTG-----------------------------
---------------------------------TDTGS----VSFLERIICPIYETISA-
-------------------------------------EAA--R------NNGGK-----A
AHSEW-----RNYDDFNEYF--------------WTPA-----------CFE-L------
--GWPMKTE--------------------SRFL---SKPKGRK-----------------
------------------------------------------------------------
------------------------------------------------------------
------------------------------------------------------------
------------------------------------------------------------
------------------------------------------------------------
---------------------R-SLTIIAFRKEHL-------------------------
-D------ID-TFKILLSAGPTYAIMNFIE---------------------CLLDVVLMY
-GAYSMARGMAISRL----VIR--------------------------------------
------------------------------------------------------------
------------------------------------------------------------
------------------------------------------------------------
--------------------------------Y-----------------------VAF-
WLIVLA--SKF-TFA--------------------YFLQA--RS----------------
-------------------SYS--------------------------------------
---------------------------SNNHALT--IVSLWAPVLA--------------
-----------------IYLMDIHIWYTLLSAIIGGVMGAKAR-LGEI------------
----------------------------------------RSIEMVHKRFESFPEAF---
---------------AQNLVSP-VVKRVPLGQ---------HTSQVSDKLKLS-------
----VPSLCVFITILALLPY-IATPMFCSLL-ILHYILS---V-----------LLFF--
----------------------NLSMVGHCADCISLSNFSFL-DGQDMNKAYA-------
-AMFSPFWNEIIKSL--REEDYLSN------------------------REMDLLSI--P
SNT--G---------SLRLVQWPLFLLCSKILVA-IDLAMECK-----------------
-----E--------------------------TQEVLWRQIC--DD-EYMAYAVQECYYS
VEKILN-SMVNDE-------G----------RRWY-SISICLNLSTCLICQYHISNSIEQ
G---SLAI--------------T-----------LNLK----------------KLQLVV
SRFTALTGLLKIRN----------------------------------------------
-ETPDLAKGAAKAMFDFYEVVT-------------HDLLSH------DLREQLDT-----
------------------------------------------------------------
------------WN--------ILARARNEGRLFSR----------------------IA
W--PR-------------------------D-PEI-------------------------
----IE--QVKRLHLLLTV--KDAA-ANVPKNLEARRRLEFFT-NSLFMDMP----QARP
VAEMVPFSVFTPYYS-ETVLYSSSELRS-------------------ENEDGISIL-FYL
Q-------------------KIFPD------------------EWENFLERIGRS-E-ST
GDAD-L--------------------------------QASSTDALELRFWVSYRGQTL-
---ARTVRGMMYYRRALMLQSFLERRGLGVD-----DA---------SLTN---------
-------------------------------------------------------MPR--
GFESSIEARA-QADLKFTYVVSCQIYGQQKQQK-----KPEA----TDI-----------
---GLLLQRYE--ALRVAFIH-----SE-D---V--GSGDG-------------------
--G-------------------SGGKKEFYSKLVKADIHGKD-----------E------
------------------------------------------------------------
-----------------------EIYSIKLPG---DP---KLGEGKPENQNHAIVFTRGE
AIQTIDMNQ----------DNYLEEAIKMRNLLEEFH----GKH----------------
--------GIRRPTIL--GVREHVFTG---------------------------------
-------------------SVSSLAWFMSNQETSFVTLGQRVLAYPLKATFHFELFFIVE
--------------LVSSLVFRVRMHYGHPDVF-DRI-FHIT---RGGI--SKASRVINI
S--------------------------EDIYA----------------------------
------------------------GRD-VGLNQI-ALFE-GKVA-GG---NGEQ--VLS-
----RDVYRIGQLFD-FFRMMSF-YFTT-VGFYV-CTMMTV-LTVY-VFLYGR-VYLAFS
G-ADR-AISRV--A---KLSG-NTALDAA--LNAQ-FL-VQ-IGVFT-AVP-MVMG-FIL
E-LG-LLK-AIF-SFI-TMQFQ-LCSVFF---TFSLG-------TRTHYFGR-TILH-GG
A-----KYRA-TGRGFVVQHIKFADNYRLY-SRSHFVKA--------------FEVALLL
IIYIA--YGYT-D-----GGAS-SFVLLTISSWFLVISWLFA-----P--Y-I-FN--PS
-G-FEW--QK---TVEDFEDWVSWLMYKG-G--VGVKGELSWESWWEEEQAHIQT--LRG
RILESILSLRFFMF-----QYGIVYKLDLTGK----------------------------
------------------------------------------------------------
--------------------------------NTSLALYG----YSW-VILLVIVFLFK-
------------------------------GVASLTF----IALIVV-------------
------------------------------------AIALTP--LSIPDMFACVLGFIPT
GWGLLSLA----------------------ITWK-QVLR--VLGLWE-TVREFG--RIYD
AAMGMLIFSP--IALLSWFPFISTFQSRLLFNQAFSRGLEISIILAGNRANVET------
--------------------------------------------------
[4] CalS_10_isof_X1_Tarenaya_hassl
------------------------------------------------------------
------------------------------------------------------------
------------------------------------------------------------
------------MARVYDNWDRLVRA------------------------TL---KR---
---EQLR-------HA--------------GH----------------------------
------------------------------------------------------------
------------------------------------------------------------
-------ER-----------K-PSGLAGAV--PPS-LGR-ATNIDAILQAADEIQSEDPN
VARILCE-------------------------------Q-AY----SMAQNLDPN--SDG
R-GVLQ-----------------FKTGLMSVIKQKLAKRDGAPIDRNRDIERLWEFYQLY
KRRHR---VDDIQREEQKWRESGT-FS---------SNVGEILKMRKVFATLRALIEVLE
ALS-K--DADPEGV---G--RSIREE---LRRIK-KAD---ATLS-AELT-PYNIVP--L
-----EAP--SMTNAIGVFPE-----------------------VR--------------
-----GAIHAIRYT-ENFPRLPDDF--------------------EISGQRDADMFDLLE
YVFGFQK------------------DNVRNQREHLVLTLANAQSRLNIPGQ---------
---NDP---------KVDEKAINEVFLK--VLENYIKWCKYLGTRLVYNK----------
--------------LEAINRDRKLFLVSLYFLIWGEAANVRFLPEC--ICYIFHNMAKEL
DA-KLDH-PEA----I-------HADSYLT------------------------------
----------------------------------EGGS----VSFLEQVICPIYKAISA-
-------------------------------------EAD--R------NNNGK-----A
AHSEW-----RNYDDFNEYF--------------WSPA-----------CFE-L------
--GWPMKSS--------------------SPFL---MKPKG-------------------
------------------------------------------------------------
------------------------------------------------------------
------------------------------------------------------------
------------------------------------------------------------
-------RKRTGK-----------------------SSFVEHRTFLHLYRSFHRL-----
----------WIFLAIM---FQ-VLTIIAFRKERL-------------------------
-S------VD-TFKILLSAGPTYAIMNFIE---------------------CFLDVMLMF
-GAYSMARGMAISRL----IIRFFWWAL-SS---VFVVYVYVKVLQERYNRNS-ND----
-----------------------------------------------------------L
YFRIYVLALGSYAAVRLFFGL-----LVKIPACHTL----SEMSD-Q-SFFQFFK-WIY-
--------------------------------------------------QERYFVGRGL
FE-------------------K--ISD--YCRY-----------------------VMF-
WVVVLA--SKF-AFA--------------------YFLQ------IKPLVKPTNTIIDL-
-------------R-P--FPYSWH-DLISK------------------------------
---------------------------SNNHALT--LVSLWAPVIA--------------
-----------------IYLMDIHIWYTVLSAIIGGVMGAKAR-LGEI------------
----------------------------------------RSIEMVHKRFESFPEAF---
---------------AKNLASP-AVKRAPFDR---------HASQ---------------
------------------------------------------------------------
-------------------------------------------DSQDMNKAYA-------
-AMFSPFWNEIIKSL--REEDYISN------------------------REMDLLSI--P
SNT--G---------SLRLVQWPLFLLCSKILVA-IDLAMECK-----------------
-----E--------------------------TQEDLWSQIC--ED-EYMAYAVQECYYS
VEKILN-SVV--D-----GEG----------RR------------WVERIFREISNSIQE
G---SLVI--------------T-----------LNLK----------------KLQLVV
SRFTALTGLL-IRN----------------------------------------------
-ETPDLAKGAAKAMFDFYEVVT-------------HDLLSH------DLREQFDT-----
------------------------------------------------------------
------------WG--------ILARARNEGRLFSR----------------------IE
W--PR-------------------------D-PEI-------------------------
----KE--QVKRLHLLLSV--KDAA-ANIPKNLEARRRLEFFT-NSLFMDMP----PAKP
VSEMIPFCVFTPYYS-ETVLYSSSELRV-------------------ENEDGISIL-FYL
Q-------------------KIYPD------------------EWENFLERIGRA-D-ST
GDAD-L--------------------------------QESSTDALELRFWVSYRGQTL-
---ARTVRGMMYYRRALMLQSFLERRGLGVD-----DN----S-----LTN---------
-------------------------------------------------------SPR--
GFELSLEARA-QADLKFTYVVSCQIYGQQKQRK-----TPEA----ADI-----------
---ALLLQRNE--ALRVAFIH-----SE-D---S--TA----------------------
----------------------VEGKKEFYSKLVKADIHGKD-----------Q------
------------------------------------------------------------
-----------------------EIYSIKLPG---DP---KLGEGKPENQNHAIIFTRGE
AIQTIDMNQ----------DNYLEEAIKMRNLLEEFH----GKH----------------
--------GIRPPTIL--GVREHVFTG---------------------------------
-------------------SVSSLAWFMSNQETSFVTLGQRVLAYPLK------------
----------------------VRMHYGHPDVF-DRI-FHIT---RGGI--SKASRVINI
S--------------------------EDIYA----------------------------
--GFNSTLRQGNVTHHEYIQ-VGKGRD-VGLNQI-ALFE-GKVA-GG---NGEQ--VLS-
----RDVYRLGQLFD-FFRMLSY-YFTT-VGFYV-CTMMTV-LTVY-VFLYGR-VYLAFS
G-ADR-AIARV--A---RLSG-NTALDAA--LNAQ-FL-VQ-IGVFT-AVP-MVMG-FIL
E-LG-LLK-AIF-SFI-TMQFQ-LCSVFF---TFSLG-------TRTHYFGR-TILH-GG
A-----KYRA-TGRGFVVRHIKFAENYRLY-SRSHFVKA--------------LEVALLL
IVYIA--YGYT-D-----GGAV-SFVLLTVSSWFLVISWLFA-----P--Y-I-FN--PS
-G-FEW--QK---TVEDFEDWINWLMYKG-G--VGVKGDNSWESWWDEEQMHIQT--LRG
RILESILSLRFFMF-----QYGIVYKLNLTGK----------------------------
------------------------------------------------------------
--------------------------------STSLALYG----YSW-IVLAAVVMLFKL
FWFS----PKKSS-------NMLLALRFLQGLVALTV----IVLIGL-------------
------------------------------------AIGLTP--LSVPDLFASVLAFIPT
GWAFLCLA----------------------ITWR-RLIR--SLGLWE-TVREFA--RIYD
AGMGMIIFAP--VAFLSWFPFISMFQSRLLFNQAFSRGLEISLILAGNRANVET------
--------------------------------------------------
[5] CalS_10_Arabidopsis_halleri
------------------------------------------------------------
------------------------------------------------------------
------------------------------------------------------------
------------MARVYSNWDRLVRA------------------------TL---RR---
---EQLR-------NT-----GQ-------GH----------------------------
------------------------------------------------------------
------------------------------------------------------------
-------ER-----------V-NSGLAGAV--PPS-LGR-ATNIDAILQAADEIQSEDPT
IARILCE-------------------------------Q-AY----SMAQNLDPN--SDG
R-GVLQ-----------------FKTGLMSVIKQKLAKRDGASIDRDRDIERLWEFYKLY
KRRHR---VDDIQKEEQKWRESGTTFS---------SNVGEILKMRKVFATLRALIEVLE
VLS-R--DADPNGV---G--RSIRDE---LGRIK-KAD---ATLS-AELT-PYNIVP--L
-----EAQ--SMTNAIGVFPE-----------------------VR--------------
-----GAVQAIRYT-EHFPRLPDDF--------------------EISGQRDADMFDLLE
YIFGFQR------------------DNIRNQREHLVLTLSNAQSQLSIPGQ---------
---NDP---------KIDENAVNEVFLK--VLDNYIKWCKYLRIRFVYNK----------
--------------LEAIDRDRKLFLVSLYFLIWGEAANVRFLPEC--ICYIFHNMAKEL
DA-KLDH-GEA----V-------RADSCLTG-----------------------------
---------------------------------TDTGS----VSFLERIICPIYETISA-
-------------------------------------ETV--R------NNGGK-----A
AHSEW-----RNYDDFNEYF--------------WTPA-----------CFE-L------
--GWPMKAE--------------------SRFL---SKPKG-------------------
------------------------------------------------------------
------------------------------------------------------------
------------------------------------------------------------
------------------------------------------------------------
-------RKRTAK-----------------------SSFVEHRTYLHLFRSFIRL-----
----------WIFMFIM---FQ-SLTIIAFRKEHL-------------------------
-D------ID-TFKILLSAGPTYAIMNFIE---------------------CLLDVVLMY
-GAYSMARGMAISRL----VIRFFWWGF-GS---VFVVYVYVKVLKERNKPNQ-NE----
-----------------------------------------------------------F
FFHLYILVLGCYAAVRLIFGL-----LVKLPACHAL----SEMSD-Q-SFFQFFK-WIY-
--------------------------------------------------QERYFVGRGL
FE-------------------N--LSD--YCRY-----------------------VAF-
WLVVLA--SKF-TFA--------------------YFLQ------IKPLVKPTNTIIDL-
-------------P-P--FQYSWH-DIVSK------------------------------
---------------------------SNNHALT--IVSLWAPVLA--------------
-----------------IYLMDIHIWYTLLSAIIGGVMGAKAR-LGEI------------
----------------------------------------RSIEMVHKRFESFPEAF---
---------------AQNLVSP-VVKRVPLGQ---------HASQ---------------
------------------------------------------------------------
-------------------------------------------DGQDMNKAYA-------
-AMFSPFWNEIIKSL--REEDYLSN------------------------REMDLLSI--P
SNT--G---------SLRLVQWPLFLLCSKILVA-IDLAMECT-----------------
-----E--------------------------TQEVLWKRIC--DD-EYMAYAVQECYYS
VEKILN-SMV--N-----DEG----------RR------------WVERIFLEISNSIEQ
G---SLAI--------------T-----------LNLK----------------KLQLVV
SRFTALTGLL-IRN----------------------------------------------
-ETPDLAKGAAKAMFDFYEVVT-------------HDLLSH------DLREQLDT-----
------------------------------------------------------------
------------WN--------ILARARNEGRLFSR----------------------IA
W--PR-------------------------D-PEI-------------------------
----IE--QVKRLHLLLTV--KDAA-ANVPKNLEARRRLEFFT-NSLFMDMP----QARP
VAEMVPFSVFTPYYS-ETVLYSSSELRS-------------------ENEDGISIL-FYL
Q-------------------KIFPD------------------EWENFLERIGRS-E-ST
GDAD-L--------------------------------QASSTDALELRFWVSYRGQTL-
---ARTVRGMMYYRRALMLQSFLERRGLGVD-----DA----S-----LTN---------
-------------------------------------------------------MPR--
GFESSIEARA-QADLKFTYVVSCQIYGQQKQQK-----KPEA----TDI-----------
---GLLLQRYE--ALRVAFIH-----SE-D---V--GSGDG-------------------
--G-------------------SGGKKEFYSKLVKADIHGKD-----------E------
------------------------------------------------------------
-----------------------EIYSIKLPG---DP---KLGEGKPENQNHAIVFTRGE
AIQTIDMNQ----------DNYLEEAIKMRNLLEEFH----GKH----------------
--------GIRRPTIL--GVREHVFTG---------------------------------
-------------------SVSSLAWFMSNQETSFVTLGQRVLAYPLK------------
----------------------VRMHYGHPDVF-DRI-FHIT---RGGI--SKASRVINI
S--------------------------EDIYA----------------------------
--GFNSTLRQGNITHHEYIQ-VGKGRD-VGLNQI-ALFE-GKVA-GG---NGEQ--VLS-
----RDVYRIGQLFD-FFRMMSF-YFTT-VGFYV-CTMMTV-LTVY-VFLYGR-VYLAFS
G-ADR-AISRV--A---KLSG-NTALDAA--LNAQ-FL-VQ-IGVFT-AVP-MVMG-FIL
E-LG-LLK-AIF-SFI-TMQFQ-LCSVFF---TFSLG-------TRTHYFGR-TILH-GG
A-----KYRA-TGRGFVVQHIKFADNYRLY-SRSHFVKA--------------FEVALLL
IIYIA--YGYT-D-----GGAS-SFVLLTISSWFLVISWLFA-----P--Y-I-FN--PS
-G-FEW--QK---TVEDFEDWVSWLMYKG-G--VGVKGELSWESWWEEEQAHIQT--LRG
RILETILSLRFFMF-----QYGIVYKLDLTGK----------------------------
------------------------------------------------------------
--------------------------------NTSLALYG----YSW-VVLLVIVFLFKL
FWYS----PRKSS-------NILLALRFLQGVASLTF----IALIAV-------------
------------------------------------AIALTP--LSIPDMFACVLAFIPT
GWGLLSLA----------------------ITWK-QVLR--VLGLWE-TVREFG--RIYD
AAMGMLIFSP--IALLSWFPFISTFQSRLLFNQAFSRGLEISIILAGNRANVET------
--------------------------------------------------
[6] CalS_10_Arabidopsis_thaliana
------------------------------------------------------------
------------------------------------------------------------
------------------------------------------------------------
------------MARVYSNWDRLVRA------------------------TL---RR---
---EQLR-------NT-----GQ-------GH----------------------------
------------------------------------------------------------
------------------------------------------------------------
-------ER-----------V-SSGLAGAV--PPS-LGR-ATNIDAILQAADEIQSEDPS
VARILCE-------------------------------Q-AY----SMAQNLDPN--SDG
R-GVLQ-----------------FKTGLMSVIKQKLAKRDGASIDRDRDIERLWEFYKLY
KRRHR---VDDIQKEEQKWRESGTTFS---------SNVGEILKMRKVFATLRALIEVLE
VLS-R--DADPNGV---G--RSIRDE---LGRIK-KAD---ATLS-AELT-PYNIVP--L
-----EAQ--SMTNAIGVFPE-----------------------VR--------------
-----GAVQAIRYT-EHFPRLPVDF--------------------EISGQRDADMFDLLE
YIFGFQR------------------DNVRNQREHLVLTLSNAQSQLSIPGQ---------
---NDP---------KIDENAVNEVFLK--VLDNYIKWCKYLRIRVVYNK----------
--------------LEAIDRDRKLFLVSLYFLIWGEAANVRFLPEC--ICYIFHNMAKEL
DA-KLDH-GEA----V-------RADSCLTG-----------------------------
---------------------------------TDTGS----VSFLERIICPIYETISA-
-------------------------------------ETV--R------NNGGK-----A
AHSEW-----RNYDDFNEYF--------------WTPA-----------CFE-L------
--SWPMKTE--------------------SRFL---SKPKG-------------------
------------------------------------------------------------
------------------------------------------------------------
------------------------------------------------------------
------------------------------------------------------------
-------RKRTAK-----------------------SSFVEHRTYLHLFRSFIRL-----
----------WIFMFIM---FQ-SLTIIAFRNEHL-------------------------
-N------IE-TFKILLSAGPTYAIMNFIE---------------------CLLDVVLMY
-GAYSMARGMAISRL----VIRFLWWGL-GS---AFVVYYYVKVLDERNKPNQ-NE----
-----------------------------------------------------------F
FFHLYILVLGCYAAVRLIFGL-----LVKLPACHAL----SEMSD-Q-SFFQFFK-WIY-
--------------------------------------------------QERYFVGRGL
FE-------------------N--LSD--YCRY-----------------------VAF-
WLVVLA--SKF-TFA--------------------YFLQ------IKPLVKPTNTIIHL-
-------------P-P--FQYSWH-DIVSK------------------------------
---------------------------SNDHALT--IVSLWAPVLA--------------
-----------------IYLMDIHIWYTLLSAIIGGVMGAKAR-LGEI------------
----------------------------------------RTIEMVHKRFESFPEAF---
---------------AQNLVSP-VVKRVPLGQ---------HASQ---------------
------------------------------------------------------------
-------------------------------------------DGQDMNKAYA-------
-AMFSPFWNEIIKSL--REEDYLSN------------------------REMDLLSI--P
SNT--G---------SLRLVQWPLFLLCSKILVA-IDLAMECK-----------------
-----E--------------------------TQEVLWRQIC--DD-EYMAYAVQECYYS
VEKILN-SMV--N-----DEG----------RR------------WVERIFLEISNSIEQ
G---SLAI--------------T-----------LNLK----------------KLQLVV
SRFTALTGLL-IRN----------------------------------------------
-ETPDLAKGAAKAMFDFYEVVT-------------HDLLSH------DLREQLDT-----
------------------------------------------------------------
------------WN--------ILARARNEGRLFSR----------------------IA
W--PR-------------------------D-PEI-------------------------
----IE--QVKRLHLLLTV--KDAA-ANVPKNLEARRRLEFFT-NSLFMDMP----QARP
VAEMVPFSVFTPYYS-ETVLYSSSELRS-------------------ENEDGISIL-FYL
Q-------------------KIFPD------------------EWENFLERIGRS-E-ST
GDAD-L--------------------------------QASSTDALELRFWVSYRGQTL-
---ARTVRGMMYYRRALMLQSFLERRGLGVD-----DA----S-----LTN---------
-------------------------------------------------------MPR--
GFESSIEARA-QADLKFTYVVSCQIYGQQKQQK-----KPEA----TDI-----------
---GLLLQRYE--ALRVAFIH-----SE-D---V--GNGDG-------------------
--G-------------------SGGKKEFYSKLVKADIHGKD-----------E------
------------------------------------------------------------
-----------------------EIYSIKLPG---DP---KLGEGKPENQNHAIVFTRGE
AIQTIDMNQ----------DNYLEEAIKMRNLLEEFH----GKH----------------
--------GIRRPTIL--GVREHVFTG---------------------------------
-------------------SVSSLAWFMSNQETSFVTLGQRVLAYPLK------------
----------------------VRMHYGHPDVF-DRI-FHIT---RGGI--SKASRVINI
S--------------------------EDIYA----------------------------
--GFNSTLRQGNITHHEYIQ-VGKGRD-VGLNQI-ALFE-GKVA-GG---NGEQ--VLS-
----RDVYRIGQLFD-FFRMMSF-YFTT-VGFYV-CTMMTV-LTVY-VFLYGR-VYLAFS
G-ADR-AISRV--A---KLSG-NTALDAA--LNAQ-FL-VQ-IGIFT-AVP-MVMG-FIL
E-LG-LLK-AIF-SFI-TMQFQ-LCSVFF---TFSLG-------TRTHYFGR-TILH-GG
A-----KYRA-TGRGFVVQHIKFADNYRLY-SRSHFVKA--------------FEVALLL
IIYIA--YGYT-D-----GGAS-SFVLLTISSWFLVISWLFA-----P--Y-I-FN--PS
-G-FEW--QK---TVEDFEDWVSWLMYKG-G--VGVKGELSWESWWEEEQAHIQT--LRG
RILETILSLRFFMF-----QYGIVYKLDLTRK----------------------------
------------------------------------------------------------
--------------------------------NTSLALYG----YSW-VVLVVIVFLFKL
FWYS----PRKSS-------NILLALRFLQGVASITF----IALIVV-------------
------------------------------------AIAMTD--LSIPDMFACVLGFIPT
GWALLSLA----------------------ITWK-QVLR--VLGLWE-TVREFG--RIYD
AAMGMLIFSP--IALLSWFPFISTFQSRLLFNQAFSRGLEISIILAGNRANVET------
--------------------------------------------------
[7] CalS_10_Boechera_stricta
------------------------------------------------------------
------------------------------------------------------------
------------------------------------------------------------
------------MARVYSNWDRLVRA------------------------TL---RR---
---EQLR-------NT-----GQ-------GH----------------------------
------------------------------------------------------------
------------------------------------------------------------
-------ER-----------V-NSGLAGAV--PPS-LGR-ATNIDAILQAADEIQSEDPN
VARILCE-------------------------------Q-AY----SMAQNLDPN--SDG
R-GVLQ-----------------FKTGLMSVIKQKLAKRDGASIDRNRDIERLWEFYKLY
KRRHR---VDDIQKEEQKWRESGTTFS---------SNVGEILKMRKVFATLRALIEVLE
VLS-R--DADPDGV---G--RSIRDE---LGRIK-KAD---ATLS-AELV-PYNIVP--L
-----EAQ--SMTNAIGVFPE-----------------------VR--------------
-----GAVQAIRYT-EHFPRLPDDF--------------------EISGQRGADMFDLLE
YIFGFQR------------------DNVRNQREHLVLTLSNAQSQLSIPGQ---------
---NDP---------KIDENAVNEVFLK--VLDNYIKWCKYLRIRLVYNK----------
--------------LEAIDRDRKLFLVSLYFLIWGEAANVRFLPEC--ICYIFHQMAKEL
DA-KLDH-GEA----V-------RSDSCLT------------------------------
----------------------------------ETGS----VSFLEQIICPIYETMSA-
-------------------------------------ETV--R------NNGGK-----A
AHSQW-----RNYDDFNEYF--------------WTPA-----------CFE-L------
--SWPMKTE--------------------SRFL---SKPKG-------------------
------------------------------------------------------------
------------------------------------------------------------
------------------------------------------------------------
------------------------------------------------------------
-------RKRTAK-----------------------SSFVEHRTYLHLFRSFIRL-----
----------WIFMFIM---FQ-ALTIIAFRKEQL-------------------------
-D------ID-TFKILLSAGPTYAIMNFIE---------------------CLLDVMLMY
-GAYSMARGLAISRL----VIRFIWWGL-GS---VFVVYVYVRVLQERNKPNQ-NE----
-----------------------------------------------------------F
FFRLYILVLGCYAAVRVVFGL-----LVKLPVCHAL----SEISD-Q-SFFQFFK-WIY-
--------------------------------------------------QERYFVGRGL
FE-------------------K--LSD--YCRY-----------------------VAF-
WLVVLA--SKF-TFA--------------------YFLQ------IKPLVKPTNTIIDL-
-------------P-S--FPYSWH-DIVSK------------------------------
---------------------------SNNHALT--IVSLWAPVLA--------------
-----------------IYLMDIHIWYTLLSAIIGGVMGAKAR-LGEI------------
----------------------------------------RSIEMVHKRFESFPEAF---
---------------AKNLVSP-VVKRVLFDQ---------HASQ---------------
------------------------------------------------------------
-------------------------------------------DGQDMNKAYA-------
-AMFSPFWNEIIKSL--REEDYISN------------------------REMDLLSI--P
SNT--G---------SLRLVQWPLFLLCSKILVA-IDLAMECT-----------------
-----E--------------------------TQDILWRQIC--DD-EYMAYAVEECYYS
VEKILN-SMV--D-----NEG----------RR------------WVERIFLEISNSIQE
G---SLAI--------------T-----------LNLK----------------KLQLVV
SRFTALTGLL-IRQ----------------------------------------------
-ETPDLAKGAAKAMFEFYEVVT-------------HELLSQ------NLREELDT-----
------------------------------------------------------------
------------WN--------ILARARNEGRLFSR----------------------LE
W--PR-------------------------D-PEI-------------------------
----IE--QVKRLHLLLTV--KDAA-ANIPKNLEARRRLEFFT-NSLFMDMP----QARP
VAEMVPFSVFTPYYS-ETVLYSSSELRS-------------------ENEDGISIL-FYL
Q-------------------KIFPD------------------EWENFLERIGRS-D-ST
RDAD-L--------------------------------QESSTDALELRFWVSYRGQTL-
---ARTVRGMMYYRRALMLQSFLERRGLGVD-----DV----S-----LTN---------
-------------------------------------------------------MPR--
GFESSPEARA-QADLKFTYVVSCQIYGQQKQQK-----KPEA----TDI-----------
---SLLLQRYE--ALRVAFIH-----SE-D---V--G-----------------------
----------------------VDGKKEFYSKLVKADIHGKD-----------Q------
------------------------------------------------------------
-----------------------EIYSIKLPG---DP---KLGEGKPENQNHAIVFTRGE
AIQTIDMNQ----------DNYLEEAIKMRNLLEEFH----GKH----------------
--------GIRRPTIL--GVREHVFTG---------------------------------
-------------------SVSSLAWFMSNQETSFVTLGQRVLAYPLK------------
----------------------VRMHYGHPDVF-DRI-FHIT---RGGI--SKASRVINI
S--------------------------EDIYA----------------------------
--GFNSTLRQGNITHHEYIQ-VGKGRD-VGLNQI-ALFE-GKVA-GG---NGEQ--VLS-
----RDVYRIGQLFD-FFRMMSF-YFTT-VGFYV-CTMMTV-LTVY-VFLYGR-VYLAFS
G-ADR-AISRV--A---KLSG-NTALDAA--LNAQ-FL-VQ-IGVFT-AVP-MVMG-FIL
E-LG-LLK-AIF-SFI-TMQFQ-LCSVFF---TFSLG-------TRTHYFGR-TILH-GG
A-----KYRA-TGRGFVVQHIKFADNYRLY-SRSHFVKA--------------FEVALLL
IIYIA--YGYT-D-----GGAS-SFVLLTISSWFLVISWLFA-----P--Y-I-FN--PS
-G-FEW--QK---TVEDFEDWVSWLMYKG-G--VGVKGELSWESWWEEEQAHIQT--LRG
RILETILSLRFFMF-----QYGIVYKLNLTGK----------------------------
------------------------------------------------------------
--------------------------------NTSLVLYG----YSW-IVLVVIVFLFKL
FWYS----PRKSS-------NILLALRFLQGVASLTF----ITLIVI-------------
------------------------------------AIALTD--LSIPDMFACVLGFIPT
GWALLSLA----------------------ITWK-RVLR--ILGLWE-TVREFG--RIYD
AAMGMLIFSP--VALLSWFPFISTFQSRLLFNQAFSRGLEISIILAGNRANVET------
--------------------------------------------------
[8] CalS_10_Camelina_sativa
------------------------------------------------------------
------------------------------------------------------------
------------------------------------------------------------
------------MARVYSNWDRLVRS------------------------TL---RR---
---EQQR-------NT-----GQ---Q---AH----------------------------
------------------------------------------------------------
------------------------------------------------------------
-------ER-----------V-NSGLAGAV--PPS-LGR-ATNIDAILQAADEIQSEDPN
IARILCE-------------------------------Q-AY----SMAQNLDPN--SDG
R-GVLQ-----------------FKTGLMSVIKQKLAKRDGASIDRNRDIERLWEFYKLY
KRRHR---VDDIQREEQKWRESGTNFS---------SNVGEILKMRKVFATLRALIEVLE
VLS-R--DADPDGV---G--RSIRDE---LGRIK-KAD---ATLS-AELT-PYNIVP--L
-----EAQ--SMTNAIGVFPE-----------------------VR--------------
-----GAVQAIRYT-EHFPRLPDDF--------------------EISGQRGADMFDLLE
YVFGFQR------------------DNVRNQREHLVLTLSNAQSQLSVPGQ---------
---NDP---------KIDENAVNEVFLK--VLDNYIKWCKYLRIRLVYNK----------
--------------LEAIDRDRKLFLVSLYFLIWGEAANVRFLPEC--ICYIFHQMAKEL
DA-KLDH-GEA----V-------RSESCLT------------------------------
----------------------------------ESGS----VSFLEKIICPIYDTMSA-
-------------------------------------ETV--R------NNGGK-----A
AHSEW-----RNYDDFNEYF--------------WTPA-----------CFE-L------
--SWPMKTE--------------------SRFL---SKPKG-------------------
------------------------------------------------------------
------------------------------------------------------------
------------------------------------------------------------
------------------------------------------------------------
-------RKRTAK-----------------------SSFVEHRTYLHLFRSFIRL-----
----------WIFMFIM---FQ-SLTIIAFRKERL-------------------------
-D------ID-TFKILLSAGPTYAIMNFVE---------------------CLLDVMLMY
-GAYTMARGMAISRL----VIRFIWWGV-GS---VFVVYVYVRVLQERNKPNQ-NE----
-----------------------------------------------------------F
FFHLYILVLGCYAAVRVLFGL-----LVKLPACHSL----SEMSD-Q-SFFQFFK-WIY-
--------------------------------------------------QERYFVGRGL
YE-------------------N--LSD--YCRY-----------------------VAF-
WLIVLA--SKF-TFA--------------------YFLQ------IKPLVKPTNTIIDL-
-------------P-K--FQYSWH-DIVSN------------------------------
---------------------------SNDHALT--IVSLWAPVVA--------------
-----------------IYLMDIHIWYTLLSAIIGGVMGAKAR-LGEI------------
----------------------------------------RSIEMVHKRFESFPEAF---
---------------AKNLVSP-VVKRVPLDQ---------HASQ---------------
------------------------------------------------------------
-------------------------------------------DGQYMNKAYA-------
-AMFSPFWNEIIKSL--REEDYISN------------------------REMDLLSI--P
SNT--G---------SLRLVQWPLFLLCSKILVA-IDLAMECK-----------------
-----E--------------------------TQDVLWRQVC--DD-EYMAYAVQECYYS
VEKILN-SMV--D-----NEG----------RR------------WVERIFLEISNSMQE
G---SLAI--------------T-----------LNLK----------------KLQLVV
SRFTALTGLL-IRQ----------------------------------------------
-ETPDLAKGAAKAMFDFYEVVT-------------HELLSH------DLREQLDT-----
------------------------------------------------------------
------------WN--------ILARARNEGRLFSR----------------------IE
W--PR-------------------------D-PEI-------------------------
----IE--QVKRLHLLLTV--KDTA-ANVPKNLEARRRLEFFT-NSLFMDMP----QARP
VAEMVPFSVFTPYYS-ETVLYSSSELRS-------------------ENEDGISIL-FYL
Q-------------------KIFPD------------------EWENFLERIGRS-D-ST
RDAD-L--------------------------------QESSTDALELRFWVSYRGQTL-
---ARTVRGMMYYRRALMLQSFLERRGLGVD-----DV----S-----LTN---------
-------------------------------------------------------MPR--
GFEASPEARA-QADLKFTYVVSCQIYGQQKQQK-----KPEA----TDI-----------
---SLLLQRYE--ALRVAFIH-----SE-D---V--G-----------------------
----------------------VDGKKEFYSKLVKADIHGKD-----------Q------
------------------------------------------------------------
-----------------------EIYSIKLPG---DP---KLGEGKPENQNHAIVFTRGE
AIQTIDMNQ----------DNYLEEAIKMRNLLEEFH----GKH----------------
--------GIRRPTIL--GVREHVFTG---------------------------------
-------------------SVSSLAWFMSNQETSFVTLGQRVLAYPLK------------
----------------------VRMHYGHPDVF-DRI-FHLT---RGGI--SKASRVINI
S--------------------------EDIYA----------------------------
--GFNSTLRQGNITHHEYIQ-VGKGRD-VGLNQI-ALFE-GKVA-GG---NGEQ--VLS-
----RDVYRIGQLFD-FFRMMSF-YFTT-VGFYV-CTMMTV-LTVY-VFLYGR-VYLAFS
G-ADR-AISRV--A---KLSG-NTALDAA--LNAQ-FL-VQ-IGIFT-AVP-MVMG-FIL
E-LG-LLK-AIF-SFI-TMQFQ-LCSVFF---TFSLG-------TRTHYFGR-TILH-GG
A-----KYRA-TGRGFVVQHIKFADNYRLY-SRSHFVKA--------------FEVALLL
ICYIA--YGYT-D-----GGAS-SFVLLTISSWFLVISWLFA-----P--Y-I-FN--PS
-G-FEW--QK---TVEDFEDWVSWLMYKG-G--VGVKGELSWESWWEEEQAHIQT--LRG
RILETILSLRFFMF-----QYGIVYKLNLTQK----------------------------
------------------------------------------------------------
--------------------------------NTSLALYG----YSW-IVLVVIVFLFKL
FWYS----PRKSS-------NILLALRFLQGVASLTF----IALIVI-------------
------------------------------------AIALTD--LSIPDMFACVLGFIPT
GWALLSLA----------------------ITWK-RVLR--ILGLWE-TVREFG--RIYD
AAMGMLIFSP--VALLSWFPFISTFQSRLLFNQAFSRGLEISIILAGNRANVET------
--------------------------------------------------
[9] Cals_10_Capsella_grandiflora
------------------------------------------------------------
------------------------------------------------------------
------------------------------------------------------------
------------MARVYSNWDRLVRA------------------------TL---RR---
---EQLR-------NT-----GQ-------AH----------------------------
------------------------------------------------------------
------------------------------------------------------------
-------ER-----------V-NSGLAGAV--PPS-LGR-ATNIDAILQAADEIQSEDPN
VARILCE-------------------------------Q-AY----SMAQNLDPN--SDG
R-GVLQ-----------------FKTGLMSVIKQKLAKRDGASIDRNRDIERLWEFYKLY
KRRHR---VDDIQREEQKWRESGTNFS---------SNVGEILKMRKVFATLRALIEVLD
VLS-R--DADPGGV---G--RSIRDE---LGRIK-KAD---ATLS-AELT-PYNIVP--L
-----EAQ--SMTNAIGVFPE-----------------------VR--------------
-----GAVQAIRYT-EHFPRLPHDF--------------------EISGQREADMFDLLE
YIFGFQR------------------DNVRNQREHLVLTLSNAQSQLSVPGQ---------
---NDP---------KIDENAVNEVFLK--VLDNYIKWCKYLRIRLVYNK----------
--------------LEAIDRDRKLFLVSLYFLIWGEAANVRFLPEC--VCYIFHQMAKEL
DA-KLDH-GEA----V-------RSDSCLT------------------------------
----------------------------------ETGS----VSFLEKIICPIYETMSA-
-------------------------------------ETV--R------NNGGK-----A
AHSEW-----RNYDDFNEYF--------------WTPA-----------CFE-L------
--NWPMKTE--------------------SRFL---SKPKG-------------------
------------------------------------------------------------
------------------------------------------------------------
------------------------------------------------------------
------------------------------------------------------------
-------RKRTAK-----------------------SSFVEHRTYLHLFRSFIRL-----
----------WIFMFIM---FQ-SLTIIAFRKERL-------------------------
-D------ID-TFKILLSAGPTYAIMNFIE---------------------CLLDVMLMY
-GAYSMARGMAISRL----VIRFIWWGL-GS---AFVVYVYVKVLQERNNQNQ-ND----
-----------------------------------------------------------L
SFRIYILVLGSYAALRVVFGL-----LVKLPACHAL----SEMSD-Q-SFFQFFK-WIY-
--------------------------------------------------QERYFVGRGL
FE-------------------K--LSD--YCRY-----------------------VAF-
WLIVLA--SKF-TFA--------------------YFLQ------IKPLVKPTITIIDL-
-------------P-K--FQYSWH-DIVSQ------------------------------
---------------------------SNNHALT--IVSLWAPVVA--------------
-----------------IYLMDIHIWYTLLSAIIGGVMGAKAR-LGEI------------
----------------------------------------RSIEMVHKRFESFPEAF---
---------------AQNLVSP-VVKRVPFDQ---------HASQ---------------
------------------------------------------------------------
-------------------------------------------DGQSMNKAYA-------
-AMFSPFWNEIIKSL--REEDYISN------------------------REMDLLSI--P
SNT--G---------SLRLVQWPLFLLCSKILVA-IDLAMECK-----------------
-----E--------------------------TQDILWRQIC--DD-EYMAYAVQECYYS
VEKILN-SMV--D-----NEG----------RR------------WVERIFLEISNSIQE
G---SLAI--------------T-----------LNLK----------------KLQLVV
SRFTALTGLL-IRQ----------------------------------------------
-ETPALAKGAAKAMFDFYEVVT-------------HELLSH------DLREQLDT-----
------------------------------------------------------------
------------WN--------ILARARNEGRLFSR----------------------IE
W--PR-------------------------D-PEI-------------------------
----IE--QVKRLHLLLTV--KDTA-ANVPKNLEARRRLEFFA-NSLFMDMP----QARP
VAEMVPFSVFTPYYS-ETVLYSSSELRS-------------------ENEDGISIL-FYL
Q-------------------KIFPD------------------EWENFLERIGRS-D-ST
RDAD-L--------------------------------QESSTDALELRFWVSYRGQTL-
---ARTVRGMMYYRRALMLQSFLERRGLGVD-----DV----S-----LTN---------
-------------------------------------------------------MPR--
GFESSPEARA-QADLKFTYVVSCQIYGQQKQQK-----KPEA----TDI-----------
---LLLLQRYE--ALRVAFIH-----SE-D---V--G-----------------------
----------------------VDGKKEFYSKLVKADIHGKD-----------Q------
------------------------------------------------------------
-----------------------EIYSIKLPG---DP---KLGEGKPENQNHAIVFTRGE
AIQTIDMNQ----------DNYLEEAIKMRNLLEEFH----GKH----------------
--------GIRRPTIL--GVREHVFTG---------------------------------
-------------------SVSSLAWFMSNQETSFVTLGQRVLAYPLK------------
----------------------VRMHYGHPDVF-DRI-FHIT---RGGI--SKASRVINI
S--------------------------EDIYA----------------------------
--GFNSTLRQGNITHHEYIQ-VGKGRD-VGLNQI-ALFE-GKVA-GG---NGEQ--VLS-
----RDVYRIGQLFD-FFRMMSF-YFTT-VGFYV-CTMMTV-LTVY-VFLYGR-VYLAFS
G-ADR-AISRV--A---KLSG-NTALDAA--LNAQ-FL-VQ-IGVFT-AVP-MVMG-FIL
E-LG-LLK-AIF-SFI-TMQFQ-LCSVFF---TFSLG-------TRTHYFGR-TILH-GG
A-----KYRA-TGRGFVVQHIKFADNYRLY-SRSHFVKA--------------FEVALLL
IIYIA--YGYT-D-----GGAS-SFVLLTISSWFLVISWLFA-----P--Y-I-FN--PS
-G-FEW--QK---TVEDFEDWVSWLMYKG-G--VGVKGELSWESWWEEEQAHIQT--LRG
RILETILSLRFFMF-----QYGIVYKLNLTGK----------------------------
------------------------------------------------------------
--------------------------------DNSLALYG----YSW-IVLVVIVFLFKL
FWYS----PRKSS-------NILLALRFLQGVASLTF----IALIVI-------------
------------------------------------AIALTD--LSIPDMFACVLGFIPT
GWALLSLA----------------------ITWK-RVLK--ILGLWE-TVREFG--RIYD
AAMGMLIFSP--VALLSWFPFISTFQSRLLFNQAFSRGLEISIILAGNRANVET------
--------------------------------------------------
[10] CalS_10_Capsella_rubella
------------------------------------------------------------
------------------------------------------------------------
------------------------------------------------------------
------------MARVYSNWDRLVRA------------------------TL---RR---
---EQLR-------NT-----GQ-------AH----------------------------
------------------------------------------------------------
------------------------------------------------------------
-------ER-----------V-NSGLAGAV--PPS-LGR-ATNIDAILQAADEIQSEDPN
VARILCE-------------------------------Q-AY----SMAQNLDPN--SDG
R-GVLQ-----------------FKTGLMSVIKQKLAKRDGASIDRNRDIERLWEFYKLY
KRRHR---VDDIQREEQKWRESGTNFS---------SNVGEILKMRKVFATLRALIEVLD
VLS-R--DADPGGV---G--RSIRDE---LGRIK-KAD---ATLS-AELT-PYNIVP--L
-----EAQ--SMTNAIGVFPE-----------------------VR--------------
-----GAVQAIRYT-EHFPRLPHDF--------------------EISGQREADMFDLLE
YIFGFQR------------------DNVRNQREHLVLTLSNAQSQLSVPGQ---------
---NDP---------KIDENAVNEVFLK--VLDNYIKWCKYLRIRLVYNK----------
--------------LEAIDRDRKLFLVSLYFLIWGEAANVRFLPEC--VCYIFHQMAKEL
DA-KLDH-GEA----V-------RSDSCLT------------------------------
----------------------------------ETGS----VSFLEKIICPIYETMSA-
-------------------------------------ETV--R------NNGGK-----A
AHSEW-----RNYDDFNEYF--------------WTPA-----------CFE-L------
--NWPMKTE--------------------SRFL---SKPKG-------------------
------------------------------------------------------------
------------------------------------------------------------
------------------------------------------------------------
------------------------------------------------------------
-------RKRTAK-----------------------SSFVEHRTYLHLFRSFIRL-----
----------WIFMFIM---FQ-SLTIIAFRKERL-------------------------
-D------ID-TFKILLSAGPTYAIMNFIE---------------------CLLDVMLMY
-GAYSMARGMAISRL----VIRFIWWGL-GS---AFVVYVYVKVLQERNNQNQ-ND----
-----------------------------------------------------------L
SFRIYILVLGSYAALRVVFGL-----LVKLPACHAL----SEMSD-Q-SFFQFFK-WIY-
--------------------------------------------------QERYFVGRGL
FE-------------------K--LSD--YCRY-----------------------VAF-
WLIVLA--SKF-TFA--------------------YFLQ------IKPLVKPTITIIDL-
-------------P-K--FQYSWH-DIVSQ------------------------------
---------------------------SNNHALT--IVSLWAPVVA--------------
-----------------IYLMDIHIWYTLLSAIIGGVMGAKAR-LGEI------------
----------------------------------------RSIEMVHKRFESFPEAF---
---------------AQNLVSP-VVKRVPFDQ---------HASQ---------------
------------------------------------------------------------
-------------------------------------------DGQSMNKAYA-------
-AMFSPFWNEIIKSL--REEDYISN------------------------REMDLLSI--P
SNT--G---------SLRLVQWPLFLLCSKILVA-IDLAMECK-----------------
-----E--------------------------TQDILWRQIC--DD-EYMAYAVQECYYS
VEKILN-SMV--D-----NEG----------RR------------WVERIFLEISNSIQE
G---SLAI--------------T-----------LNLK----------------KLQLVV
SRFTALTGLL-IRQ----------------------------------------------
-ETPALAKGAAKAMFDFYEVVT-------------HELLSH------DLREQLDT-----
------------------------------------------------------------
------------WN--------ILARARNEGRLFSR----------------------IE
W--PR-------------------------D-PEI-------------------------
----IE--QVKRLHLLLTV--KDTA-ANVPKNLEARRRLEFFA-NSLFMDMP----QARP
VAEMVPFSVFTPYYS-ETVLYSSSELRS-------------------ENEDGISIL-FYL
Q-------------------KIFPD------------------EWENFLERIGRS-D-ST
RDAD-L--------------------------------QESSTDALELRFWVSYRGQTL-
---ARTVRGMMYYRRALMLQSFLERRGLGVD-----DV----S-----LTN---------
-------------------------------------------------------MPR--
GFESSPEARA-QADLKFTYVVSCQIYGQQKQQK-----KPEA----TDI-----------
---LLLLQRYE--ALRVAFIH-----SE-D---V--G-----------------------
----------------------VDGKKEFYSKLVKADIHGKD-----------Q------
------------------------------------------------------------
-----------------------EIYSIKLPG---DP---KLGEGKPENQNHAIVFTRGE
AIQTIDMNQ----------DNYLEEAIKMRNLLEEFH----GKH----------------
--------GIRRPTIL--GVREHVFTG---------------------------------
-------------------SVSSLAWFMSNQETSFVTLGQRVLAYPLK------------
----------------------VRMHYGHPDVF-DRI-FHIT---RGGI--SKASRVINI
S--------------------------EDIYA----------------------------
--GFNSTLRQGNITHHEYIQ-VGKGRD-VGLNQI-ALFE-GKVA-GG---NGEQ--VLS-
----RDVYRIGQLFD-FFRMMSF-YFTT-VGFYV-CTMMTV-LTVY-VFLYGR-VYLAFS
G-ADR-AISRV--A---KLSG-NTALDAA--LNAQ-FL-VQ-IGVFT-AVP-MVMG-FIL
E-LG-LLK-AIF-SFI-TMQFQ-LCSVFF---TFSLG-------TRTHYFGR-TILH-GG
A-----KYRA-TGRGFVVQHIKFADNYRLY-SRSHFVKA--------------FEVALLL
IIYIA--YGYT-D-----GGAS-SFVLLTISSWFLVISWLFA-----P--Y-I-FN--PS
-G-FEW--QK---TVEDFEDWVSWLMYKG-G--VGVKGELSWESWWEEEQAHIQT--LRG
RILETILSLRFFMF-----QYGIVYKLNLTRK----------------------------
------------------------------------------------------------
--------------------------------DNSLALYG----YSW-IVLVVIVFLFKL
FWYS----PRKSS-------NILLALRFLQGVASLTF----IALIVI-------------
------------------------------------AIALTD--LSIPDMFACVLGFIPT
GWALLSLA----------------------ITWK-RVLK--ILGLWE-TVREFG--RIYD
AAMGMLIFSP--VALLSWFPFISTFQSRLLFNQAFSRGLEISIILAGNRANVET------
--------------------------------------------------
[11] CalS_10_Eutrema_salsugineum
------------------------------------------------------------
------------------------------------------------------------
------------------------------------------------------------
------------MARVYGNWDRLVRA------------------------TL---RR---
---EQLR-------NS-----GQ-------GH----------------------------
------------------------------------------------------------
------------------------------------------------------------
-------ER-----------V-NSGLAGAV--PPS-LGR-ATNIDAILQAADEIQSEDPN
VARILCE-------------------------------Q-AY----SMAQNLDPN--SDG
R-GVLQ-----------------FKTGLMSVIKQKLAKRDGASIDRNRDIERLWKFYQLY
KRRHR---VDDIQREEQKWRESGTNFS---------SNVGEILKMRKVFATLRALVEVLE
VLS-R--DADPDGV---G--RSIREE---LGRIK-KAD---ATLS-AELT-PYNIVP--L
-----EAQ--SMTNAIGVFPE-----------------------VR--------------
-----GAIQAIRYN-EHFPKLPDDF--------------------EISGQRDADMFDLLE
YIFGFQR------------------DNVRNQREHLVLTLSNAQSQLSIHGQ---------
---NDP---------KIDEKAVNEVFLK--VLDNYNKWCKYLRKRLIYNK----------
--------------LEAIDRDRKLFLVSLYFLIWGEAANVRFLPEC--ICYIFHHMAKEL
DA-KLDH-GEA----V-------RADSCLT------------------------------
----------------------------------EDGS----VSFLDRVISPIYAAMSA-
-------------------------------------ETV--R------NNNGK-----A
AHSEW-----RNYDDFNEYF--------------WTPG-----------CFE-L------
--GWPMKTE--------------------SKFL---SVPKG-------------------
------------------------------------------------------------
------------------------------------------------------------
------------------------------------------------------------
------------------------------------------------------------
-------RKRTGK-----------------------SSFVEHRTYLHLFRSFHRL-----
----------WIFMIIM---FQ-ALTIIAFRKEHL-------------------------
-D------ID-TFKILLSAGPTYAIMNFLE---------------------CFLDVVLMY
-GAYSMARGMAISRV----VIRFLWWGV-GS---VFVVYVYVRVLQERTKRNP-NE----
-----------------------------------------------------------F
FFRLYILVLGCYAAVRLIFGL-----LVKLPACHAL----SAMSD-Q-TFFQFFK-WIY-
--------------------------------------------------QERYFVGRGL
FE-------------------N--ISD--YCRY-----------------------VAF-
WLVVLA--AKF-TFA--------------------YFLQ------IKPLVKPTNTIIDL-
-------------P-S--FQYSWH-DIVSK------------------------------
---------------------------SNNHALT--IVSLWAPVVA--------------
-----------------IYLMDLHIWYTLLSAIIGGVMGAKAR-LGEI------------
----------------------------------------RSIEMVHKRFESFPEAF---
---------------AENLVSP-VVKREPLGQ---------HASQ---------------
------------------------------------------------------------
-------------------------------------------DAQEKNKAYA-------
-AMFSPFWNEIIKSL--REEDYISN------------------------REMDLLSI--P
SNT--G---------SLRLVQWPLFLLCSKILVA-IDLAMECT-----------------
-----E--------------------------TQHLLWGQIC--DD-EYMAYAVQECYYS
VEKILN-SMV--D-----GEG----------RR------------WVERVFLEISNSIQE
G---SLAI--------------T-----------LNLK----------------KLQLVV
SRFTALTGLL-IRH----------------------------------------------
-ETPDLAKGAAKAMFDFYEVVT-------------HELLSH------DLREQLDT-----
------------------------------------------------------------
------------WN--------ILARARNEGRLFSR----------------------IE
W--PR-------------------------D-PEI-------------------------
----IE--QVKRLHLLLTV--KDAA-ANVPKNLEARRRLEFFT-NSLFMDMP----KARP
VAEMVPFSVFTPYYS-ETVIYSSSELRS-------------------ENEDGISTL-FYL
Q-------------------KIFPD------------------EWENFLERIGRS-D-ST
GDVD-L--------------------------------QESATDALELRFWVSFRGQTL-
---ARTVRGMMYYRRALMLQSFLERRGLGVD-----DI----S-----LTN---------
-------------------------------------------------------MPR--
GFISSPEARA-QADLKFTYVVSCQIYGQQKQQK-----KPEA----TDI-----------
---ALLLQRYE--ALRVAFIH-----SE-D---V--G-----------------------
----------------------ADGKKEFYSKLVKADIHGKD-----------Q------
------------------------------------------------------------
-----------------------EIYSIKLPG---DP---KLGEGKPENQNHAIVFTRGE
AIQTIDMNQ----------DNYLEEAIKMRNLLEEFH----GKH----------------
--------GIRRPTIL--GVREHVFTG---------------------------------
-------------------SVSSLAWFMSNQETSFVTLGQRVLAYPLK------------
----------------------VRMHYGHPDVF-DRM-FHIT---RGGI--SKASRVINI
S--------------------------EDIYA----------------------------
--GFNSTLRQGNITHHEYIQ-VGKGRD-VGLNQI-ALFE-GKVA-GG---NGEQ--VLS-
----RDVYRIGQLFD-FFRMMSF-YFTT-VGFYV-CTMMTV-LTVY-VFLYGR-VYLAFS
G-ADL-AISRV--A---KLSG-NTALDAA--LNAQ-FL-VQ-IGVFT-AVP-MVMG-FIL
E-LG-LLK-AIF-SFI-TMQFQ-LCSVFF---TFSLG-------TRTHYFGR-TILH-GG
A-----KYRA-TGRGFVVQHIKFADNYRLY-SRSHFVKA--------------FEVALLL
IVYIA--YGYT-D-----GGAA-SFVLLTLSSWFLVISWLFA-----P--Y-I-FN--PS
-G-FEW--QK---TVEDFDNWVSWLMYKG-G--VGVKGELSWESWWEEEQMHIQT--LRG
RILETILSLRFLMF-----QYGIVYKLKLTGK----------------------------
------------------------------------------------------------
--------------------------------DTSLVIYG----YSW-IVLVAIVLLFKL
FWYS----PRKSS-------NILLALRFLQGVASLTV----IALISV-------------
------------------------------------AIALTD--LNIADIFACVLGFIPT
GWAILSLA----------------------ITWR-RLIK--LLGLWE-TVREFG--RIYD
AAMGMLIFAP--IALLSWFPFISTFQSRLLFNQAFSRGLEISIILAGNRANVET------
--------------------------------------------------
[12] CalS_10_Brassica_oleracea_oler
------------------------------------------------------------
------------------------------------------------------------
------------------------------------------------------------
------------MARVYSNWDRLVRA------------------------TL---RR---
---EQLR-------DS-----GQ-------GH----------------------------
------------------------------------------------------------
------------------------------------------------------------
-------ER-----------V-NSGLAGAV--PPS-LGR-ATNIDAILQAADEIQAEDPN
VARILCE-------------------------------Q-AY----SMAQNLDPN--SDG
R-GVLQ-----------------FKTGLMSVIKQKLAKRDGASINRDRDIERLWQFYQLY
KRRHR---VDDIQREEQKWRESGTAFS---------SNVGEILKMRKVFATLRALVEVLE
LLS-R--DADPNGV---G--RSIREE---LGRIK-KAD---ATLS-AELT-PYNIVP--L
-----EAQ--SMTNAISVFPE-----------------------VR--------------
-----GAIQAIRYT-EHFPKLPDDY--------------------EISGQRDADMFDLLE
YIFGFQK------------------DNVRNQREHLVLTLSNAQSQLGLPSP---------
---NDP---------KIDEKAVNEVFLK--VLDNYIKWCKYLRIRLVYNK----------
--------------LEAINRDRKLFLVSLYFLIWGEAANVRFLPEC--ICYIFHNMAKEL
DA-KLDH-GEA----V-------RADSCLI------------------------------
----------------------------------ENGS----VSFLDRVISPIYAAMSA-
-------------------------------------ETL--R------NNNGK-----A
AHSEW-----RNYDDFNEYF--------------WTPG-----------CFE-L------
--SWPMKTE--------------------SKFL---TGPKG-------------------
------------------------------------------------------------
------------------------------------------------------------
------------------------------------------------------------
------------------------------------------------------------
-------RKRTGK-----------------------SSFVEHRTYLHLFRSFHRL-----
----------WIFMVIM---FQ-ALAIIAFRKEHL-------------------------
-D------KD-TFKILLSAGATYAIMNFIE---------------------SFLDVVLMY
-GAYSMARGMAISRV----FIKFFWWGL-GS---VFVVYVYVQVLQERNKRSS-DE----
-----------------------------------------------------------F
FYRLYVLVLGIYAAVRLIFGL-----LVKLPACHAL----SEMSD-Q-SFFQFFK-WIY-
--------------------------------------------------QERYFVGRGL
FE-------------------N--MSD--YCRY-----------------------VAF-
WLIVLA--SKF-TFA--------------------YFLQ------IKPLVKPTKTIIDL-
-------------P-S--FEYSWH-DIVSK------------------------------
---------------------------SNDHALT--IVSLWAPVVC--------------
-----------------IYLMDIHIWYTLLSAIIGGVMGAKAR-LGEI------------
----------------------------------------RSIEMVHKRFESFPEAF---
---------------AKNLVSP-VVKRVSFGQ---------HASQ---------------
------------------------------------------------------------
-------------------------------------------DGQDMNKAYA-------
-AMFSPFWNEIIKSL--REEDYISN------------------------REMDLLSI--P
SNT--G---------SLGLVQWPLFLLCSKILVA-IDLAMECT-----------------
-----E--------------------------TQGVLWRQIC--DD-EYMAYAVQECYYS
VQNILN-SMV--D-----GVG----------RR------------WVERVFMEISNSIQE
G---SLAI--------------T-----------LNLK----------------KLQLVV
SRFTALTGLL-IRN----------------------------------------------
-ETPDLAKGAAKAMFDFYEVVT-------------HDLLAE------NLRDQLDT-----
------------------------------------------------------------
------------WN--------ILARARNEGSLFST----------------------IE
W--PR-------------------------D-PEI-------------------------
----IE--QVKRLHLLLTV--KDAA-ANVPKNLEARRRLEFFT-NSLFMDMP----QARP
VAEMVPFSVFTPYYS-ETVIYSSSELRS-------------------ENEDGISTL-FYL
Q-------------------KIFPD------------------EWENFLERIGRS-D-ST
GDVD-L--------------------------------QESATDALELRFWVSFRGQTL-
---ARTVRGMMYYRRALMLQSFLERRGLGVD-----DV----S-----LTN---------
-------------------------------------------------------MPR--
GFEASPEARA-QADLKFTYVVSCQIYGQQKQQK-----KPEA----TDI-----------
---ALLLQRFE--ALRVAFIH-----SE-D---V--G-----------------------
----------------------VEGKKEFYSKLVKADIHGKD-----------Q------
------------------------------------------------------------
-----------------------EIYSIKLPG---DP---KLGEGKPENQNHAIVFTRGE
AIQTIDMNQ----------DNYLEEAIKMRNLLEEFH----GKH----------------
--------GIRRPTIL--GVREHVFTG---------------------------------
-------------------SVSSLAWFMSNQETSFVTLGQRVLAYPLK------------
----------------------VRMHYGHPDVF-DRV-FHIT---RGGI--SKASRVINI
S--------------------------EDIYA----------------------------
--GFNSTLRQGNITHHEYIQ-VGKGRD-VGLNQI-ALFE-GKVA-GG---NGEQ--VLS-
----RDVYRIGQLFD-FFRMMSF-YFTT-VGFYV-CTMMTV-LTVY-VFLYGR-VYLAFS
G-SDR-AISRV--A---KLSG-NTALDAA--LNAQ-FL-VQ-IGVFT-AVP-MVMG-FIL
E-LG-LLK-AIF-SFI-TMQFQ-LCSVFF---TFSLG-------TRTHYFGR-TILH-GG
A-----KYRA-TGRGFVVQHIKFADNYRLY-SRSHFVKA--------------FEVALLL
IVYIA--YGYT-D-----GGAV-SFVLLTISSWFLVISWLFA-----P--Y-I-FN--PS
-G-FEW--QK---TVEDFDNWVSWLMYKG-G--VGVKGELSWESWWEEEQMHIQT--LRG
RILETILSLRFFMF-----QYGVVYKLNLTGK----------------------------
------------------------------------------------------------
--------------------------------DTSLAIYG----YSW-IVLVAVVLLFKL
FWYS----PRKSS-------NILLALRFLQGVVSLTF----IALIAL-------------
------------------------------------AIALTD--LSIPDMFACVLGFIPT
GWAILSLA----------------------ITWK-RLIK--LFGLWE-TVREFG--RIYD
AAMGMLIFAP--IALLSWFPFISTFQSRLLFNQAFSRGLEISIILAGNRANVET------
--------------------------------------------------
[13] CalS_10_Brassica_rapa
------------------------------------------------------------
------------------------------------------------------------
------------------------------------------------------------
------------MARVYSNWDRLVRA------------------------TL---RR---
---EQLR-------DS-----GQ-------GH----------------------------
------------------------------------------------------------
------------------------------------------------------------
-------ER-----------V-NSGLAGAV--PPS-LGR-ATNIDAILQAADEIQAEDPN
VARILCE-------------------------------Q-AY----SMAQNLDPN--SDG
R-GVLQ-----------------FKTGLMSVIKQKLAKRDGASINRDRDIERLWQFYQLY
KRRHR---VDDIQREEQKWRESGTAFS---------SNVGEILKMRKVFATLRALVEVLE
VLS-R--DADPNGV---G--RSIREE---LGRIK-KAD---ATLS-AELT-PYNIVP--L
-----EAQ--SMTNAISVFPE-----------------------VR--------------
-----GAIQAIRYT-EHFPKLPDDY--------------------EISGQRDADMFDLLE
YIFGFQK------------------DNVRNQREHLVLTLSNAQSQLGLPSP---------
---NDP---------KIDEKAVNEVFLK--VLDNYIKWCKYLRIRLVYNK----------
--------------LEAINRDRKLFLVSLYFLIWGEAANVRFLPEC--ICYIFHNMAKEL
DA-KLDH-GEA----V-------RADSCVI------------------------------
----------------------------------ENGS----VSFLDRVISPIYAAMSA-
-------------------------------------ETL--R------NNNGK-----A
AHSEW-----RNYDDFNEYF--------------WTPG-----------CFE-L------
--SWPMKTE--------------------SKFL---TGPKG-------------------
------------------------------------------------------------
------------------------------------------------------------
------------------------------------------------------------
------------------------------------------------------------
-------RKRTGK-----------------------SSFVEHRTYLHLFRSFHRL-----
----------WIFMVIM---FQ-ALAIIAFRKEHL-------------------------
-D------KD-TFKILLSAGATYAIMNFIE---------------------SFLDVVLMY
-GAYSMARGMAISRV----FIKFFWWGL-GS---VFVVYVYVQVLQERNKRTS-DE----
-----------------------------------------------------------F
FYRLYILVLGSYAAVRLIFGL-----LVKLPACHAL----SEMSD-Q-SFFQFFK-WIY-
--------------------------------------------------QERYFVGRGL
FE-------------------N--ISD--YCRY-----------------------VAF-
WLIVLA--SKF-TFA--------------------YFLQ------IKPLVKPTKTIIDL-
-------------P-S--FEYSWH-DIVSK------------------------------
---------------------------SNDHALT--IVSLWAPVVC--------------
-----------------IYLMDIHIWYTLLSAIIGGVMGAKAR-LGEI------------
----------------------------------------RSIEMVHKRFESFPEAF---
---------------AKNLVSP-VVKRVSFGQ---------HTSQ---------------
------------------------------------------------------------
-------------------------------------------DGQDMNKAYA-------
-AMFSPFWNEIIKSL--REEDYISN------------------------REMDLLSI--P
SNT--G---------SLGLVQWPLFLLCSKILVA-IDLAMECT-----------------
-----E--------------------------TQGVLWRQIC--DD-EYMAYAVQECYYS
VQNILN-SMV--D-----GVG----------RR------------WVERVFMEISNSIQE
G---SLAI--------------T-----------LNLK----------------KLQLVV
SRFTALTGLL-IRN----------------------------------------------
-ETPALAKGAAKAMFDFYEVVT-------------HDLLAE------NLRDQLDT-----
------------------------------------------------------------
------------WN--------ILARARNEGSLFSN----------------------IE
W--PR-------------------------D-PEI-------------------------
----IE--QVKRLHLLLTV--KDAA-ANVPKNLEARRRLEFFT-NSLFMDMP----QAKP
VAEMVPFSVFTPYYS-ETVIYSSSELRS-------------------ENEDGISTL-FYL
Q-------------------KIFPD------------------EWENFLERIGRS-D-ST
GDAD-L--------------------------------QESATDALELRFWVSFRGQTL-
---ARTVRGMMYYRRALMLQCFLERRGLGVD-----DF----S-----LTN---------
-------------------------------------------------------MPR--
GFEASPEARA-QADLKFTYVVSCQIYGQQKQQK-----KPEA----TDI-----------
---ALLLQRFE--ALRVAFIH-----SE-D---V--G-----------------------
----------------------VEGKKEFYSKLVKADIHGKD-----------Q------
------------------------------------------------------------
-----------------------EIYSIKLPG---DP---KLGEGKPENQNHAIVFTRGE
AIQTIDMNQ----------DNYLEEAIKMRNLLEEFH----GKH----------------
--------GIRRPTIL--GVREHVFTG---------------------------------
-------------------SVSSLAWFMSNQETSFVTLGQRVLAYPLK------------
----------------------VRMHYGHPDVF-DRV-FHIT---RGGI--SKASRVINI
S--------------------------EDIYA----------------------------
--GFNSTLRQGNITHHEYIQ-VGKGRD-VGLNQI-ALFE-GKVA-GG---NGEQ--VLS-
----RDVYRIGQLFD-FFRMMSF-YFTT-VGFYV-CTMMTV-LTVY-VFLYGR-VYLAFS
G-SDR-AISRV--A---KLSG-NTALDAA--LNAQ-FL-VQ-IGVFT-AVP-MVMG-FIL
E-LG-LLK-AIF-SFI-TMQFQ-LCSVFF---TFSLG-------TRTHYFGR-TILH-GG
A-----KYRA-TGRGFVVQHIKFADNYRLY-SRSHFVKA--------------FEVALLL
IVYIA--YGYT-D-----GGAV-SFVLLTISSWFLVISWLFA-----P--Y-I-FN--PS
-G-FEW--QK---TVEDFDNWVSWLMYKG-G--VGVKGELSWESWWEEEQMHIQT--LRG
RILETILSLRFFMF-----QYGVVYKLNLTAK----------------------------
------------------------------------------------------------
--------------------------------DTSLALYG----YSW-IVLVAVVLLFKL
FWYS----PRKSS-------NILLALRFLQGVVSLVV----IALIAL-------------
------------------------------------AIALTD--LSIPDMFACVLGFIPT
GWAILSLA----------------------ITWK-RLIK--LFGLWE-TVREFG--RIYD
AAMGMLIFAP--IALLSWFPFISTFQSRLLFNQAFSRGLEISIILAGNRANVET------
--------------------------------------------------
[14] CalS_10_like_Brassica_napus
------------------------------------------------------------
------------------------------------------------------------
------------------------------------------------------------
------------MARVYSNWDRLVRA------------------------TL---RR---
---EQLR-------DS-----GQ-------GH----------------------------
------------------------------------------------------------
------------------------------------------------------------
-------ER-----------V-NSGLAGAV--PPS-LGR-ATNIDAILQAADEIQAEDPN
VARILCE-------------------------------Q-AY----SMAQNLDPN--SDG
R-GVLQ-----------------FKTGLMSVIKQKLAKRDGASINRDRDIERLWQFYQLY
KRRHR---VDDIQREEQKWRESGTAFS---------SNVGEILKMRKVFATLRALVEVLE
VLS-R--DADPNGV---G--RSIREE---LGRIK-KAD---ATLS-AELT-PYNIVP--L
-----EAQ--SMTNAISVFPE-----------------------VR--------------
-----GAIQAIRYT-EHFPKLPDDY--------------------EISGQRDADMFDLLE
YIFGFQK------------------DNVRNQREHLVLTLSNAQSQLGLPSP---------
---NDP---------KIDEKAVNEVFLK--VLDNYIKWCKYLRIRLVYNK----------
--------------LEAINRDRKLFLVSLYFLIWGEAANVRFLPEC--ICYIFHNMAKEL
DA-KLDH-GEA----V-------RADSCVI------------------------------
----------------------------------ENGS----VSFLDRVISPIYAAMSA-
-------------------------------------ETL--R------NNNGK-----A
AHSEW-----RNYDDFNEYF--------------WTPG-----------CFE-L------
--SWPMKTE--------------------SKFL---TGPKG-------------------
------------------------------------------------------------
------------------------------------------------------------
------------------------------------------------------------
------------------------------------------------------------
-------RKRTGK-----------------------SSFVEHRTYLHLFRSFHRL-----
----------WIFMVIM---FQ-ALAIIAFRKEHL-------------------------
-D------KD-TFKILLSAGATYAIMNFIE---------------------SFLDVVLMY
-GAYSMARGMAISRV----FIKFFWWGL-GS---VFVVYVYVQVLQERNKRTS-DE----
-----------------------------------------------------------F
FYRLYILVLGSYAAVRLIFGL-----LVKLPACHAL----SEMSD-Q-SFFQFFK-WIY-
--------------------------------------------------QERYFVGRGL
FE-------------------N--ISD--YCRY-----------------------VAF-
WLIVLA--SKF-TFA--------------------YFLQ------IKPLVKPNKTIIDL-
-------------P-S--FEYSWH-DIVSK------------------------------
---------------------------SNDHALT--IVSLWAPVVC--------------
-----------------IYLMDIHIWYTLLSAIIGGVMGAKAR-LGEI------------
----------------------------------------RSIEMVHKRFESFPEAF---
---------------AKNLVSP-VVKRVSFGQ---------HTSQ---------------
------------------------------------------------------------
-------------------------------------------DGQDMNKAYA-------
-AMFSPFWNEIIKSL--REEDYISN------------------------REMDLLSI--P
SNT--G---------SLGLVQWPLFLLCSKILVA-IDLAMECT-----------------
-----E--------------------------TQGVLWRQIC--DD-EYMAYAVQECYYS
VQNILN-SMV--D-----GVG----------RR------------WVERVFMEISNSIQE
G---SLAI--------------T-----------LNLK----------------KLQLVV
SRFTALTGLL-IRN----------------------------------------------
-ETPALAKGAAKAMFDFYEVVT-------------HDLLAE------NLRDQLDT-----
------------------------------------------------------------
------------WN--------ILARARNEGSLFSN----------------------IE
W--PR-------------------------D-PEI-------------------------
----IE--QVKRLHLLLTV--KDAA-ANVPKNLEARRRLEFFT-NSLFMDMP----QAKP
VAEMVPFSVFTPYYS-ETVIYSSSELRS-------------------ENEDGISTL-FYL
Q-------------------KIFPD------------------EWENFLERIGRS-D-ST
GDAD-L--------------------------------QESATDALELRFWVSFRGQTL-
---ARTVRGMMYYRRALMLQSFLERRGLGVD-----DF----S-----LTN---------
-------------------------------------------------------MPR--
GFEASPEARA-QADLKFTYVVSCQIYGQQKQQK-----KPEA----TDI-----------
---ALLLQRFE--ALRVAFIH-----SE-D---V--G-----------------------
----------------------VEGKKEFYSKLVKADIHGKD-----------Q------
------------------------------------------------------------
-----------------------EIYSIKLPG---DP---KLGEGKPENQNHAIVFTRGE
AIQTIDMNQ----------DNYLEEAIKMRNLLEEFH----GKH----------------
--------GIRRPTIL--GVREHVFTG---------------------------------
-------------------SVSSLAWFMSNQETSFVTLGQRVLAYPLK------------
----------------------VRMHYGHPDVF-DRV-FHIT---RGGI--SKASRVINI
S--------------------------EDIYA----------------------------
--GFNSTLRQGNITHHEYIQ-VGKGRD-VGLNQI-ALFE-GKVA-GG---NGEQ--VLS-
----RDVYRIGQLFD-FFRMMSF-YFTT-VGFYV-CTMMTV-LTVY-VFLYGR-VYLAFS
G-SDR-AISRV--A---KLSG-NTALDAA--LNAQ-FL-VQ-IGVFT-AVP-MVMG-FIL
E-LG-LLK-AIF-SFI-TMQFQ-LCSVFF---TFSLG-------TRTHYFGR-TILH-GG
A-----KYRA-TGRGFVVQHIKFADNYRLY-SRSHFVKA--------------FEVALLL
IVYIA--YGYT-D-----GGAV-SFVLLTISSWFLVISWLFA-----P--Y-I-FN--PS
-G-FEW--QK---TVEDFDNWVSWLMYKG-G--VGVKGELSWESWWEEEQMHIQT--LRG
RILETILSLRFFMF-----QYGVVXKLNLTAK----------------------------
------------------------------------------------------------
--------------------------------DTSLALYG----YSW-IVLVAVVLLFKL
FWYS----PRKSS-------NILLALRFLQGVVSLVV----IALIAL-------------
------------------------------------AIALTD--LSIPDMFACVLGFIPT
GWAILSLA----------------------ITWK-RLIK--LFGLWE-TVREFG--RIYD
AAMGMLIFAP--IALLSWFPFISTFQSRLLFNQAFSRGLEISIILAGNRANVET------
--------------------------------------------------
[15] CalS_10_Manihot_esculenta
------------------------------------------------------------
------------------------------------------------------------
------------------------------------------------------------
------------------------------------------------------------
------------------------------------------------------------
------------------------------------------------------------
------------------------------------------------------------
------------------------------------------------------------
------------------------------------------------------------
------------------------------------------------------------
------------------------------------------------------------
------------------------------------------------------------
------------------------------------------------------------
------------------------------------------------------------
------------------------------------------------------------
------------------------------------------------------------
-------------------------------------------------------MAKEL
DA-ILDH-GEA----Y-------HAASCTT------------------------------
----------------------------------DSGS----VSFLSQIICPIYDIMAR-
-------------------------------------EAA--R------NNGGK-----A
AHSSW-----RNYDDFNEYF--------------WSPA-----------CFD-L------
--DWPMRKD--------------------SSFL---LKP--KK-----------------
------------------------------------------------------------
------------------------------------------------------------
------------------------------------------------------------
------------------------------------------------------------
-------RKRTGK-----------------------STFVEHRTFFHLYRSFHRL-----
----------WIFLTLM---FQ-ALTIIAFNHGHI-------------------------
-D------LD-TFKFVLSIGPSFAIMNFIE---------------------SSLDVVLMF
-GAYSTARGMAISRL----VIRFFWWGL-SS---VFVTYVYIKVLEERNQQGS-NS----
-----------------------------------------------------------P
YFRIYILVLGVYAALRLFLAL-----LLKFPACHTL----SDISD-Q-SFFQFFK-WIY-
--------------------------------------------------QERYFVGRGL
FE-------------------K--ISD--YCRY-----------------------VLF-
WLVVLA--CKF-TFA--------------------YFLQ------IRPLVNPTNIIINL-
-------------R-T--VEYSWH-DLISK------------------------------
---------------------------NNNHTLT--VVSLWAPVVA--------------
-----------------IYIMDIHIWYTVLSAIVGGIMGARGR-LGEI------------
----------------------------------------RSLDMVHRRFESFPEAF---
---------------VKNLVSP-QAKRMPFNR---------QASQ---------------
------------------------------------------------------------
-------------------------------------------ESQDTNKEDA-------
-AMFAPFWNEIIKSL--REEDYISN------------------------REMDLLSI--P
SNT--G---------SLRLVQWPLFLLSSKILLA-IDLALDCK-----------------
-----D--------------------------TQADLWNRIC--RD-EYMEYAVQECYYS
VEKILH-SLV--D-----GEG----------RL------------WVERIFREINNSILE
E---SLLV--------------T-----------LSLK----------------KLPLVV
RRFTALTGLL-IR-----------------------------------------------
-DQPELAKGAANALYQLYEVVT-------------HDLLST------DLREQLDT-----
------------------------------------------------------------
------------WN--------ILARARNEGRLFST----------------------IQ
W--PR-------------------------D-PEI-------------------------
----KE--QVKRLHLLLTV--KDTA-ANIPKNLEARRRLQFFT-NSLFMDMP----AAKP
VSEIIPFCVFTPYYS-ETVLYSYSELQD-------------------ENEDGISIL-FYL
Q-------------------KIFPD------------------EWGNFLERIGRGGE-SS
GDVD-F--------------------------------QKNSSDTLELRFWASYRGQTL-
---ARTVRGMMYYRRALMLQSYLERRSLGV------DD--H--S-QAGFF----------
-------------------------------------------------------ATQ--
GFELSRESRA-QADLKFTYVVSCQIYGQQKQRK-----DKEA----ADI-----------
---ALLLQRNE--ALRVAFIH-----VE-E---S--GSADG-------------------
--T---------------------VSKEFFSKLVKADIHGKD-----------Q------
------------------------------------------------------------
-----------------------EIYSIKLPG---DP---KLGEGKPENQNHAIVFTRGE
AIQTIDMNQ----------DNYLEEAMKMRNLLQEFH----AKH----------------
--------GIRPPTIL--GVREHVFTG---------------------------------
-------------------SVSSLAWFMSNQETSFVTLAQRVLANPLK------------
----------------------VRMHYGHPDVF-DRV-FHIT---RGGI--SKASRVINI
S--------------------------EDIFA----------------------------
--GFNSTLRQGNITHHEYIQ-VGKGRD-VGLNQI-ALFE-GKVA-GG---NGEQ--VLS-
----RDVYRLGQLFD-FFRMLSF-YFTT-VGYYV-CTMMTV-LTVY-IFLYGR-VYLAFS
G-LDS-AISTE--A---KLLG-NTAFEAV--LNAQ-FL-VQ-IGVFT-AVP-MIMG-FIL
E-LG-LLK-AVF-SFV-TMQLQ-LCSVFF---TFSLG-------TRTHYFGR-TILH-GG
A-----KYRA-TGRGFVVRHIKFAENYRLY-SRSHFVKA--------------LEVALLL
IVYIA--YGYT-D-----GGAT-SFILLTLSSWFLVISWLFA-----P--Y-I-FN--PS
-G-FEW--QK---TVEDFDNWTSWLMYKG-G--VGVKGDDSWESWWNEEQMHIQT--IRG
RILETILSLRFLMF-----QYGIVYKLHLTGK----------------------------
------------------------------------------------------------
--------------------------------DTSLTIYG----FSW-IVLIFIVMIFKI
FTYS----PKKSKGVFEECIDFKLFMRFIQGVTSIGL----VAALCL-------------
------------------------------------VVAFTD--LTIADLFASLLAFIPT
GWAILSLA----------------------VTWK-RVVW--SLGLWD-SVREFA--RLYD
AGMGMIIFAP--IAFLSWFPFISTFQSRLLFNQAFSRGLEISLILAGNKANVDV------
--------------------------------------------------
[16] Cals_10_Oropetium_thomaeum
---------------------MSS----------------SRRRRA--------------
------------------G----G------------------------------------
------------------------------------------------------------
-----------DPERVAENWERLVRA------------------------AL---KR---
---DR-DH-------HR----AG-------------------------------------
------------------------------------------------------------
------------------------------------------------------------
-------G------------A-APGLGLASAVPAS-LGR-TTNIEQILQAADDIEDEDPN
VARILCE-------------------------------Q-AY----TMAQNLDPS--SER
R-GVLQ-----------------FKTGLASVIKQKLAKKDGAPIDRKNDIQVLWNFYLEY
KSRRR---IDDMQREQERMRESGTFSM---------EMGARAMEMKKVYATLRALLDVLE
ILV-G--PSPTDRL---G--RQVLEE---IKKIK-RSD---AALR-GELM-PYNIVP--L
-----DVSS-SVGNIIGFFPE-----------------------VR--------------
-----AATAAIQNC-EDLPRFPYDT----------------------PQLRQKDIFDLLQ
YVFGFQD------------------DNIRNQRENIVLTLANAQSRLSLPVE---------
---TEP---------KIDERAVTEVFCK--VLDNYIKWCRYLGKRVAWTS----------
--------------LEAVNKNRKIILVALYFLIWGEAANIRFLPEC--LCYIFHNMAKEL
DG-ILDS-SEA----E-------LAKSCKT------------------------------
----------------------------------SDVS----VSFLEKIVTPIYETMAA-
-------------------------------------EAK--N------SNDGR-----S
AHSAW-----RNYDDFNEYF--------------WSRS-----------CFE-L------
--GWPPAEG--------------------SKFL---RKPAKRK-----------------
------------------------------------------------------------
------------------------------------------------------------
------------------------------------------------------------
------------------------------------------------------------
------------------------------------------------------------
---------------------R-CLAIIAFHDGKI-------------------------
-D------IG-TIKVLLSAGPAFFILNLIE---------------------CCLDVILMF
-GAYKTARGFAISRL----VIR--------------------KVLEEKNARNS-DS----
-----------------------------------------------------------T
YFRIYVLVLGGYAAVRLVFAL-----MAKIPACHRL----SSYSD-RSQFLQFFK-WIY-
------------------------------------------------------------
------------------------------------------------------------
--------------------------------------Q------IRPLVEPTNIIVKL-
-------------R-N--LNYSWH-DFVSR------------------------------
---------------------------GNKNALT--ILSLWAPVVA--------------
-----------------IYLMDIHIWYTLLSALVGGVMGARDR-LGEVHSISGPHPWIWV
LTTMLTS-----------LFASVFKLDYHSILIVANIMQIRSIEMLHKRFESFPEAF---
---------------AKTLSARRISSR-PV-------------A----------------
------------------------------------------------------------
-------------------------------------------QDSEIIKMYA-------
-SIFSPFWNEIIKSL--REEDYLSN------------------------REMDLLMM--P
SNC--G---------NLTLVQWPLFLLTSKIMLA-NDYASDCK-----------------
-----D--------------------------SQYELWYRIS--KD-EYMAYAVKECYQS
TERILH-SLVD-------GEG----------QR------------WVERLFRDLNDSIAQ
S---SLLV--------------T-----------INLK----------------KLQLVQ
SRLTGLTGLL-IRD----------------------------------------------
-ETAGRAAGVTKALLELYEVIT-------------HEFLAP------NLREQFDT-----
------------------------------------------------------------
------------WQ--------LLLRARNEGRLFSK----------------------IF
W--PN-------------------------D-PEM-------------------------
----KE--QVKRLHLLLTV--KDSA-ANIPKNLEARRRLEFFT-NSLFMDMP----AAKP
VSEMIPFRCHLMLEV-PI-----HPFPA-------------------HHHEGIILTSKPA
C-------------------IWFTD------------------EWANFLERIGRG---ES
SEDD-F--------------------------------KDNPTDTLELRFWVSYRGQTL-
---ARTVRGMMYYRRALMLQSYLERRYLGGI-----ENA---NS-AAEYI----------
-------------------------------------------------------DTQ--
GYELSPDARA-QADIKFTYVVSCQIYGQQKQMK-----KPEA----TDI-----------
---ALLLQRNE--ALRVAFIH-----EE-D---S----ADG-------------------
------------------------HHKEYYSKLVKADVNGRD-----------Q------
------------------------------------------------------------
-----------------------EIYSIKLPG---NP---KLGEGKPENQNHAIIFTRGD
AIQTIDMNQ----------DNYLEEAMKMRNLLEEFRNV-RGNH----------------
--------GIRNPTIL--GVREHVFTG---------------------------------
-------------------SVSSLASFMSNQETSFVTLGQRVLAYLNMCD----------
------------------------------------------------------------
------------------------------------------------------------
---------------------------------I--------------------------
------------------------------------------------NLNCT-DLLALS
G-LDY-SISRE--A---RFLG-NTALDAA--LNAQ-FL-VQ-IGIFT-AVP-MIMG-FIL
E-LG-LIK-VGI-FFP-EML------------------S---------------------
-----------------------------S-QRYSFCR---------------LEVALLL
IIYIA--YGYT-K-----GGSS-SFILLTISSWILVFSWLFA-----P--Y-I-FN--PS
-G-FEW--QK---TVEDFDDWTNWLLYKG-G--VGVKGDNSWESWWEEEQAHIKT--LRG
RILETILSLRFLMF-----QYGIVYKLNITEH----------------------------
------------------------------------------------------------
--------------------------------NTSLAL----------------------
FTAT----PKKST-------ALPTFVRFLQGLLAIGI----IAGIA--------------
------------------------------------------------------------
---LILLA----------------------ITWK-RVVK--TVGLWD-SVREIA--RMYD
AGMGAVIFVP--IVFFSWFPFVSTFQSRILFNQAFSRGLEISLILAGNKANQ--------
--------------------------------------------------
[17] 1_3_beta_GS_Zostera_marina
------------------------------------------------------------
------------------------------------------------------------
------------------------------------------------------------
------------MSRVSRNWERLVRA------------------------VL---RT---
------R-------P--------------SG-----------------------------
G----------------------------------GGR----------------------
------------------------------------------------------------
-------VP-----------P-STGLADA--VPPS-LVK-STNIDAILQAADEVQDEDPN
IARILCE-------------------------------Q-AY----TMAQNLDPT--SDG
R-GVLQ-----------------FKTGLMSVIKQKRSKKDGAKIDRERDIELLWNFYKIF
VRRHK---VDDMKTEQDKMRESGVSTE---------KFELKTLEVKRVFATIRAILDVLN
ILV-K--DFPIDGH---VR-EEITNE---INLKM-ESD---NTLR-GELT-PYNIVP--L
-----DAP--SMSNTIGFFPE-----------------------VK--------------
-----AAVAAIGYN-ANFPRFPNDF--------------------KIPELRNPDMFDLLE
YVFGFQK------------------DNVRNQRENVVLIIANAQCRLGLPSD---------
---HDP---------KIDEKAITNVFLK--VLDNYIKWCRYLGERIVCNS----------
--------------IEAIDKNKRVIFVSLYFLIWGEAANVRFLPEC--ICYIFHHMAKEL
DT-ILNQ-SEA----G-------PASSCKNN-----------------------------
----------------------------------ENGS----VSFLEEIICPIYETLEK-
-------------------------------------EAV--N------NKNGK-----A
AHSAW-----RNYDDFNEYF--------------WSPS-----------CLK-L------
--NFPIQKD--------------------SKFL---HKPTK-------------------
------------------------------------------------------------
------------------------------------------------------------
------------------------------------------------------------
------------------------------------------------------------
-------KKRTAK-----------------------SSFVEHRTFLHLYRSFHRL-----
----------WIFLILM---FQ-ILTIIAFHDGKI-------------------------
-N------LD-TFKSVLSIGPTFAILNFIE---------------------SFLDVLFMF
-GAYTTARGFAISRL----VIRFFWFGI-CS---AFVCFLYIKVLAEKNDQNS-ES----
-----------------------------------------------------------I
YFQIYVLVLGVYAAVRISFAF-----LVKFPAIHSL----SEKSD-PWSFFQFFK-WIY-
--------------------------------------------------EERYFVGRGL
YE-------------------R--TSD--YFRY-----------------------VLF-
WLVIFV--CKF-LFT--------------------YYLQ------IEPLVEPTRIIHGL-
-------------K-A--LPYSWH-DLVSK------------------------------
---------------------------DNNNALS--IASLWAPIVA--------------
-----------------IYLMDIHIWYTLLSAFVGGVMGARAR-LGEI------------
----------------------------------------RSIEMLHKRFENFPQAF---
---------------SKNLVSPM-AKRLSQDG---------S------------------
------------------------------------------------------------
--------------------------------------------SVQQNKIEA-------
-ATFAPFWNEIIKSL--REEDYISN------------------------REMDLLSI--P
SNT--G---------SLKLVQWPLFLLSSKILLA-IDLALDCK-----------------
-----E--------------------------SPEELWNRIS--KD-EYMGYAVQECYYS
AERILH-SLVDDK-EIHDATG----------KLDSSAKLDAAGRIWVERLFREINSSISD
H---SLFV--------------T-----------IKPK----------------KLKSVL
TRFTALTGLL-VRN----------------------------------------------
-ETPELKRGVSKAVLDLYDAVT-------------HELLTS------NPREQFDT-----
------------------------------------------------------------
------------IQ--------ILVKAQQEGRLFAR----------------------IN
W--PR-------------------------D-PEI-------------------------
----IE--QIKRLHLLLTV--KDSS-ANIPKNLEARRRLQFFT-NSLFMDIP----SATA
VSEMIPFCVFTPYYS-ETVLYSYSSLWV-------------------ENVDGISTL-FYL
Q-------------------TIFPD------------------EWENFLERIGRS---DT
SAEA-L--------------------------------KENHSDTLELRFWASYRGQTL-
---SRTVRGMMYYRRALMLQSYLEKRSSGI------EDG--YT--GAEIL----------
-------------------------------------------------------SSR--
GYETSLLSRA-QADLKFTYVVSCQIYGQQKLKK-----TAEA----ADI-----------
---SLLMQRNE--ALRVAFIH-----DE-G------------------------------
-------------------------GNQFYSKLVKADIHGKD-----------Q------
------------------------------------------------------------
-----------------------EIYSIKLPG---NP---KLGEGKPENQNHAIIFTRGS
AIQTIDMNQ----------DNYLEEAMKIRNLLEEFDEKYWNSH----------------
--------SLRAPTIL--GVREHVFTG---------------------------------
-------------------SVSSLAAFMSNQETSFVTLGQRVLAYPLK------------
----------------------VRMHYGHPDVF-DRI-FHLS---RGGI--SKASRVINI
S--------------------------EDIYA----------------------------
--GFNSTLRQGNITHHEYIQ-VGKGRD-VGLNQI-ALFE-GKVA-GG---NGEQ--VLS-
----RDIYRLGHLFD-FFRMLSF-YFTT-VGYYV-CTMMTV-LTVY-VFLYGR-VYLALS
G-LDA-GISTM--A---RMLG-NTALDAA--LNAQ-FL-VQ-IGIFT-AVP-MVMG-FIL
E-KG-LLK-AIF-SFV-TMQLQ-LCSVFF---TFSLG-------TRTHYFGR-TILH-GG
A-----KYKA-TGRGFVVEHITFAENYRLY-SRSHFVKA--------------LEIALLL
IVYIA--YGYI-S-----R-SS-SFILVTFSSWFLVLSWLFA-----P--Y-I-FN--PS
-G-FEW--QK---TVEDFDDWTSWLLYRG-G--VGVKGENSWEFWWDEEQAHIQT--FRG
RILETILSLRFFIF-----QYGIVYKLRLTGK----------------------------
------------------------------------------------------------
--------------------------------DTSLAIYG----FSW-IVLFGIVVIFKI
FTSK------KAA-------NYQLVTRFIQGVTALLL----IAALVV-------------
------------------------------------VIALTE--LSIPDLFASGLAFVAT
GWAILCLS----------------------ITWK-KVVK--LMGLWD-SVREIA--RLYD
AGMGMIIFAP--VAILSWFPFVTTFQSRLLFNQAFSRGLEFSKILAGNKANVQ-------
--------------------------------------------------
[18] CalS_10_Zostera_marina
------------------------------------------------------------
------------------------------------------------------------
------------------------------------------------------------
------------MSRVSRNWERLVRA------------------------VL---RT---
------R-------P--------------SG-----------------------------
G----------------------------------GGR----------------------
------------------------------------------------------------
-------VP-----------P-STGLADA--VPPS-LVK-STNIDAILQAADEVQDEDPN
IARILCE-------------------------------Q-AY----TMAQNLDPT--SDG
R-GVLQ-----------------FKTGLMSVIKQKRSKKDGAKIDRERDIELLWNFYKIF
VRRHK---VDDMKTEQDKMRESGVSTE---------KFELKTLEVKRVFATIRAILDVLN
ILV-K--DFPIDGH---VR-EEITNE---INLKM-ESD---NTLR-GELT-PYNIVP--L
-----DAP--SMSNTIGFFPE-----------------------VK--------------
-----AAVAAIGYN-ANFPRFPNDF--------------------KIPELRNPDMFDLLE
YVFGFQK------------------DNVRNQRENVVLIIANAQCRLGLPSD---------
---HDP---------KIDEKAITNVFLK--VLDNYIKWCRYLGERIVCNS----------
--------------IEAIDKNKRVIFVSLYFLIWGEAANVRFLPEC--ICYIFHHMAKEL
DT-ILNQ-SEA----G-------PASSCKNN-----------------------------
----------------------------------ENGS----VSFLEEIICPIYETLEK-
-------------------------------------EAV--N------NKNGK-----A
AHSAW-----RNYDDFNEYF--------------WSPS-----------CLK-L------
--NFPIQKD--------------------SKFL---HKPTK-------------------
------------------------------------------------------------
------------------------------------------------------------
------------------------------------------------------------
------------------------------------------------------------
-------KKRTAK-----------------------SSFVEHRTFLHLYRSFHRL-----
----------WIFLILM---FQ-ILTIIAFHDGKI-------------------------
-N------LD-TFKSVLSIGPTFAILNFIE---------------------SFLDVLFMF
-GAYTTARGFAISRL----VIRFFWFGI-CS---AFVCFLYIKVLAEKNDQNS-ES----
-----------------------------------------------------------I
YFQIYVLVLGVYAAVRISFAF-----LVKFPAIHSL----SEKSD-PWSFFQFFK-WIY-
--------------------------------------------------EERYFVGRGL
YE-------------------R--TSD--YFRY-----------------------VLF-
WLVIFV--CKF-LFT--------------------YYLQ------IEPLVEPTRIIHGL-
-------------K-A--LPYSWH-DLVSK------------------------------
---------------------------DNNNALS--IASLWAPIVA--------------
-----------------IYLMDIHIWYTLLSAFVGGVMGARAR-LGEI------------
----------------------------------------RSIEMLHKRFENFPQAF---
---------------SKNLVSPM-AKRLSQDG---------S------------------
------------------------------------------------------------
--------------------------------------------SVQQNKIEA-------
-ATFAPFWNEIIKSL--REEDYISN------------------------REMDLLSI--P
SNT--G---------SLKLVQWPLFLLSSKILLA-IDLALDCK-----------------
-----E--------------------------SPEELWNRIS--KD-EYMGYAVQECYYS
AERILH-SLVDDK-EIHDATG----------KLDSSAKLDAAGRIWVERLFREINSSISD
H---SLFV--------------T-----------IKPK----------------KLKSVL
TRFTALTGLL-VRN----------------------------------------------
-ETPELKRGVSKAVLDLYDAVT-------------HELLTS------NPREQFDT-----
------------------------------------------------------------
------------IQ--------ILVKAQQEGRLFAR----------------------IN
W--PR-------------------------D-PEI-------------------------
----IE--QIKRLHLLLTV--KDSS-ANIPKNLEARRRLQFFT-NSLFMDIP----SATA
VSEMIPFCVFTPYYS-ETVLYSYSSLWV-------------------ENVDGISTL-FYL
Q-------------------TIFPD------------------EWENFLERIGRS---DT
SAEA-L--------------------------------KENHSDTLELRFWASYRGQTL-
---SRTVRGMMYYRRALMLQSYLEKRSSGI------EDG--YT--GAEIL----------
-------------------------------------------------------SSR--
GYETSLLSRA-QADLKFTYVVSCQIYGQQKLKK-----TAEA----ADI-----------
---SLLMQRNE--ALRVAFIH-----DE-G------------------------------
-------------------------GNQFYSKLVKADIHGKD-----------Q------
------------------------------------------------------------
-----------------------EIYSIKLPG---NP---KLGEGKPENQNHAIIFTRGS
AIQTIDMNQ----------DNYLEEAMKIRNLLEEFDEKYWNSH----------------
--------SLRAPTIL--GVREHVFTG---------------------------------
-------------------SVSSLAAFMSNQETSFVTLGQRVLAYPLK------------
----------------------VRMHYGHPDVF-DRI-FHLS---RGGI--SKASRVINI
S--------------------------EDIYA----------------------------
--GFNSTLRQGNITHHEYIQ-VGKGRD-VGLNQI-ALFE-GKVA-GG---NGEQ--VLS-
----RDIYRLGHLFD-FFRMLSF-YFTT-VGYYV-CTMMTV-LTVY-VFLYGR-VYLALS
G-LDA-GISTM--A---RMLG-NTALDAA--LNAQ-FL-VQ-IGIFT-AVP-MVMG-FIL
E-KG-LLK-AIF-SFV-TMQLQ-LCSVFF---TFSLG-------TRTHYFGR-TILH-GG
A-----KYKA-TGRGFVVEHITFAENYRLY-SRSHFVKA--------------LEIALLL
IVYIA--YGYI-S-----R-SS-SFILVTFSSWFLVLSWLFA-----P--Y-I-FN--PS
-G-FEW--QK---TVEDFDDWTSWLLYRG-G--VGVKGENSWEFWWDEEQAHIQT--FRG
RILETILSLRFFIF-----QYGIVYKLRLTGK----------------------------
------------------------------------------------------------
--------------------------------DTSLAIYG----FSW-IVLFGIVVIFKI
FTSK------KAA-------NYQLVTRFIQGVTALLL----IAALVV-------------
------------------------------------VIALTE--LSIPDLFASGLAFVAT
GWAILCLS----------------------ITWK-KVVK--LMGLWD-SVREIA--RLYD
AGMGMIIFAP--VAILSWFPFVTTFQSRLLFNQAFSRGLEFSKILAGNKANVQV------
--------------------------------------------------
[19] CalS_10_Ziziphus_jujuba
------------------------------------------------------------
------------------------------------------------------------
------------------------------------------------------------
------------------------------------------------------------
------------------------------------------------------------
------------------------------------------------------------
------------------------------------------------------------
------------------------------------------------------------
------------------------------------------------------------
------------------------------------------------------------
-----------------------------------------------------------Q
------------------------------------------------------------
--------------------------------------------VR--------------
-----GAISAIRCT-EHFPGLPADF--------------------EVTGQRDADMFDLLE
YVFGFQK------------------DNIRNQRENVVLTVANAQSQLGIPVD---------
---ADP---------KIDEKAINWVFLK--VLANYIKWCKYLRIRVVWNS----------
--------------LEAINRDRKLFLVSLYFLIWGEAANVRFLPEC--ICYIFHHMAKEL
DA-ILDH-GEA----N-------LAASCKT------------------------------
----------------------------------ESGS----VSYLEKIICPIYETMVK-
-------------------------------------EAE--R------NNNGK-----A
AHSAW-----RNYDDFNEYF--------------WSPA-----------CFE-L------
--SWPMRMD--------------------SPFL---LKPRPKK-----------------
------------------------------------------------------------
------------------------------------------------------------
------------------------------------------------------------
------------------------------------------------------------
-------GKRTGK-----------------------STFVEHRTYFHLYRSFHRL-----
----------WIFLAIM---FQ-ILTIIAFNKGRI-------------------------
-N------LD-TFKIVLSIGPTFAIMNFVE---------------------SCLDVVLMF
-GAYTTARGMAISRL----VIRFLWFGL-SS---VCVTYLYLKVLDERNDRNSDNS----
-----------------------------------------------------------F
YFRIYILVLGVYAALRLSLAL-----LLKVPACHSL----SEMSN-Q-SFFQFFK-WIY-
--------------------------------------------------QERYYVGRGL
FE-------------------R--IND--YCRY-----------------------VLF-
WLVIFI--CKF-LFA--------------------YFLQ------IKPLVEPTNIIADL-
-------------P-S--VKYSWH-DLISK------------------------------
---------------------------NNNNFLT--IASLWAPVLA--------------
-----------------IYLMDIHIFYTLLSAIIGGVMGARAR-LGEI------------
----------------------------------------RSIEMVHKRFESFPEAF---
---------------VKNLVSP-QTKRLPFNR---------QNPQ---------------
------------------------------------------------------------
-------------------------------------------DSQNMNKTYA-------
-AMFSPFWNEIIKSL--REEDYISN------------------------REMDLLSI--P
SNT--G---------SLKLVQWPLFLLTSKILLA-MDLAVDCK-----------------
-----D--------------------------RQLDLWNRIG--RD-EYMAYAVQECYYS
IEKILH-SLV--D-----GEG----------RL------------WVERIYREIDNSIEQ
G---SLVV--------------T-----------LNLK----------------KLPLVV
SRFTALTGLL-IWN----------------------------------------------
-ETPERAKGAAQAVFELYEVVT-------------HDLLSP------DLREQLDT-----
------------------------------------------------------------
------------WN--------ILARARNEGRLFSK----------------------IE
W--PK-------------------------D-PEI-------------------------
----KE--LVKRLHLLLTV--KDSA-ANVPKNLEARRRLEFFA-NSLFMDMP----SAKP
VSEMMPFCVFTPYYS-ETVLYSSSELQK-------------------ENEDGISTL-FYL
Q-------------------KIFPD------------------EWENFLERIGRG-D-ST
GDAE-L--------------------------------QENSSDSLELRFWVSYRGQTL-
---ARTVRGMMYYRRALMLQSYMERRSLGV------DD---YS-Q-ASIP----------
-------------------------------------------------------TSQ--
GFELSREARA-QADLKFTYVVSCQIYGQQKKDK-----KPEA----ADI-----------
---ALLLQRNE--SLRVAFIH-----VE-E---S--GSADG-------------------
----K-------------------VSREYYSKLVKADINGKD-----------Q------
------------------------------------------------------------
-----------------------EIYSIKLPG---DP---KLGEGKPENQNHAIVFTRGE
AVQTIDMNQ----------DNYLEEAMKMRNLLEEFH----GNH----------------
--------GLRPPTIL--GVREHVFTG---------------------------------
-------------------SVSSLAWFMSNQETSFVTLGQRVLANPLK------------
----------------------VRMHYGHPDVF-DRI-FHIT---RGGI--SKASRVINI
S--------------------------EDIYA----------------------------
--GFNSTLRQGNITHHEYVQ-VGKGRD-VGLNQI-ALFE-GKVA-GG---NGEQ--VLS-
----RDVYRLGQLFD-FFRMCSF-FFTT-VGYYV-CTMMTV-LTVY-VFLYGR-VYLAFS
G-LDQ-QISET--A---EVEG-NAALDAV--LNAQ-FL-VQ-IGVFT-AVP-MVMG-FIL
E-LG-LLK-AVF-GFI-TMQLQ-LCSVFF---TFSLG-------TRTHYFGR-TILH-GG
A-----KYRA-TGRGFVVRHIKFAENYRLY-SRSHFVKA--------------LEVALLL
IVYIA--YGYT-S-----DGPG-SFVLLTLSSWFLVLSWLFA-----P--Y-I-FN--PS
-G-FEW--QK---TVDDFDDWTSWLLYKG-G--VGVKGDDSWESWWLEEQMHIQT--FRG
RILETILTLRFFVF-----QYGIVYKLHLTGN----------------------------
------------------------------------------------------------
--------------------------------DTSLAIYG----FSW-AVLIAIVLVFKI
FTYS----SKKSS-------NFQLVIRFTQGVSSLGL----LAAIVL-------------
------------------------------------VIVFTN--LSIPDLFACILAFIPT
GWAILCLA----------------------ITWK-NIVR--SLGMWD-SVREFA--RMYD
AGMGILIFTP--VAVLSWFPFVSTFQSRLLFNQAFSRGLEISLILAGNKANVE-------
--------------------------------------------------
[20] CalS_10_Oryza_brachyantha
------------------------------------------------------------
------------------------------------------------------------
------------------------------------------------------------
--------------RVMDNWERLVRA------------------------AL---KH---
----QHRA---------P------------------------------------------
--------------------------------------SA-----A--------------
------------------------------------------------------------
-------AA-----------S-ASGIGLASAVPPS-LGK-TTNIEHILQAADDIEDEDPH
VARILCE-------------------------------Q-AY----TMAQNLDPG--SEG
R-GVLQ-----------------FKTGLASVIKQKLAKKDGAPIDRQNDIQVLWNFYQQY
KSRRR---VDDMQREQERLRESGTFST---------EMGSRAVEMKKIYATLRALLDVLE
ILV-G--QSPSDRL---G--RQILDE---IRRIK-RSD---AALR-GELV-PYNIVP--L
-----DAPS-SVANSIGFFPE-----------------------VK--------------
-----AAMSSIQNC-EDLPRFHFQE----------------------PQPRQKDIFDLLQ
FVFGFQE------------------DNVRNQRENVVLALANAQSRLGLLDM---------
---REP---------KIDERAVTEVFGK--VLDNYIKWCRYLGKRVAWTS----------
--------------LEAVNKNRKIILVALYFLIWGEAANIRFLPEC--LCYIFHNMAKEL
DG-ILDS-SEA----E-------PARSCTI------------------------------
----------------------------------TNEDGSTYTSYLEKIITPIYQTMAA-
-------------------------------------EAS--N------NNNGK-----A
AHSAW-----RNYDDFNEYF--------------WSRS-----------CFH-L------
--GWPPTEG--------------------SKFL---RKPAK-------------------
------------------------------------------------------------
------------------------------------------------------------
------------------------------------------------------------
------------------------------------------------------------
-------RKRTGK-----------------------TNFVEHRTFLHLYRSFHRL-----
----------WVFLLLM---FQ-CLTIIGFHHGKI-------------------------
-D------ID-TIKILLSAGPAFFILNFIE---------------------CCLDVILMF
-GAYKTARGFAISRL----VIRFLWLTA-VS---TFVTYLYLKVLDEKNARNS-DS----
-----------------------------------------------------------T
YFRIYVLVLGGYAAVRLVFAL-----MAKIPACHRL----SNFSD-RSQFFQFFK-WIY-
--------------------------------------------------QERYYIGRGL
YE-------------------S--IGD--YTRY-----------------------VVF-
WLVILA--CKF-TFA--------------------YFLQ------IRPLVDPTNVILTL-
-------------R-N--LHYSWH-DLVSS------------------------------
---------------------------GNKNALT--ILSLWAPVLA--------------
-----------------IYLMDIHIWYTLLSALVGGVMGARAR-LGEI------------
----------------------------------------RTIEMLHKRFESFPEAF---
---------------AKNLSPLRISNR-------------------L-------------
------------------------------------------------------------
----------------------------------------SQ-DSES-TKTHA-------
-SIFSPFWNEIIKSL--REEDYIGN------------------------REMDLLMM--P
SNC--G---------NLRLVQWPLFLLTSKIMLA-NDYASDCK-----------------
-----D--------------------------SQYELWYRIS--RD-EYMAYAVKECYYS
TERILH-SLV--D-----GEG----------QR------------WVERLFRDLNESITQ
N---SLLV--------------T-----------INLK----------------KLQLVQ
SRLTGLTGLL-IRD----------------------------------------------
-ETPDRAAGVTKALRELYEVVT-------------HEFLAP------NLREQFDT-----
------------------------------------------------------------
------------WQ--------LLLRARNEGRLFSK----------------------IF
W--PK-------------------------D-LEM-------------------------
----KE--QVKRLHLLLTV--KDSA-ANIPKNLEAQRRLQFFA-NSLFMDMP----AAKP
VSEMIPFSVFTPYYS-ETVLYSMSELCV-------------------ENEDGISIL-FYL
Q-------------------KIYPD------------------EWTNFLERIGRG---ES
SLDD-F--------------------------------KDSPSDTLELRFWVSYRGQTL-
---ARTVRGMMYYRRALMLQSYLEKRYLGGI-----EDG--YS--AAEYI----------
-------------------------------------------------------DTE--
GYERHPDARA-QADLKFTYVVSCQIYGQQKQRK-----APEA----ADI-----------
---ALLMQRNE--ALRVAFIH-----ED-D---V---SS---------------------
-------------------------GKEYYSKLVKADVHGKD-----------Q------
------------------------------------------------------------
-----------------------EIYSIKLPG---NP---KLGEGKPENQNHAIIFTRGD
AIQTIDMNQ----------DNYLEEAMKMRNLLEEFR----SKH----------------
--------GIRPPTIL--GVREHVFTG---------------------------------
-------------------SVSSLASFMSNQETSFVTLGQRVLAY-LK------------
----------------------VRMHYGHPDVF-DRI-FHIT---RGGI--SKASRVINI
S--------------------------EDIYA----------------------------
--GFNSTLRQGSITHHEYIQ-VGKGRD-VGLNQI-ALFE-GKVA-GG---NGEQ--VLS-
----RDVYRLGQLFD-FFRMLTF-FFTT-VGYYV-CTMMTV-LTVY-VFLYGR-LYLALS
G-LDY-EISRQ--F---RFLG-NTALDAA--LNAQ-FL-VQ-IGIFT-AVP-MIMG-FIL
E-RG-LLK-AIF-SFI-TMQLQ-FCSVFF---TFSLG-------TRTHYFGR-TILH-GG
A-----KYHA-TGRGFVVRHIKFAENYRLY-SRSHFVKA--------------LEVALLL
IIYIA--YGYT-K-----GGAS-SFILLTISSWFLVVSWLFA-----P--Y-I-FN--PS
-G-FEW--QK---TVEDFDDWTNWLLYKG-G--VGVKGENSWESWWDEEQAHIQT--LRG
RILETILSLRFLIF-----QYGIVYKLKITSH----------------------------
------------------------------------------------------------
--------------------------------NTSLAVYG----FSW-IILLVLVLLFKL
FTAT----PKKST-------ALPTFVRFLQGLLALGM----IAGIAL-------------
------------------------------------LIALTE--FTIADLFASALAFVAT
GWCVLCLA----------------------ITWK-GLVK--AVGLWD-SVREIA--RMYD
AGMGALIFVP--IVFFSWFPFVSTFQSRFLFNQAFSRGLEISLILAGNKANQE-------
--------------------------------------------------
[21] CalS_10_Oryza_sativa_Japonica_
------------------------------------------------------------
------------------------------------------------------------
------------------------------------------------------------
---------------VMDNWERLVRA------------------------AL---KH---
----QHRA---------P------------------------------------------
--------------------------------------SA-----T--------------
------------------------------------------------------------
-------AS-----------S-AAGIGLASAVPPS-LGK-TTNIEHILQAADDIEDDDPN
VARILCE-------------------------------Q-AY----TMAQNLDPD--SDG
R-GVLQ-----------------FKTGLASVIKQKLAKKDGAPIDRQNDIQVLWNFYLQY
KSRRR---VDDMQREQERLRESGTFST---------DMGSRAVEMKKIYATLRALLDVLE
ILI-G--QSPSDRL---G--RQILDE---IRRIK-RSD---AALR-GELM-PYNIVP--L
-----DAPS-SVANTIGFFPE-----------------------VR--------------
-----AAIAAIQNC-EDLPRFPSDA--------------------LQLQLRHKDVFDLLQ
FVFGFQE------------------DNVRNQRENVVLALANAQSRLGLLDV---------
---TEP---------KIDERAVTEVFLK--VLDNYMKWCRYLGKRVAWTS----------
--------------LEAVNKNRKIILVALYFLIWGEAANVRFLPEC--LCYIFHNMAKEL
DG-ILDS-SEA----E-------RAKSCTI------------------------------
----------------------------------TNDS----ASYLEKIITPIYQTMEA-
-------------------------------------EAQ--N------NNNGK-----A
AHSAW-----RNYDDFNEYF--------------WSRS-----------CFN-L------
--GWPPAEG--------------------SKFL---RKPAK-------------------
------------------------------------------------------------
------------------------------------------------------------
------------------------------------------------------------
------------------------------------------------------------
-------RKRTGK-----------------------TNFVEHRTFLHLYRSFHRL-----
----------WIFLILM---FQ-CLTIIAFHHGKI-------------------------
-D------IG-TIKILVSAGPAFFILNFIE---------------------CCLDVLLMF
-GAYKTARGFALSRL----VIRFIWLTA-VS---TFVTYLYLKVLDEKNARSS-DS----
-----------------------------------------------------------I
YFRIYVLVLGGYAAVRLVFAL-----MAKIPACHRL----SNFSD-GSQFFQFFK-WIY-
--------------------------------------------------QERYYIGRGL
YE-------------------S--IGE--YTRY-----------------------VVF-
WLVILA--CKF-TFA--------------------YFLQ------IRPLVDPTNVIVTL-
-------------R-N--LHYSWH-DLVSS------------------------------
---------------------------GNKNALT--ILSLWAPVLA--------------
-----------------IYLMDIHIWYTLLSALVGGVMGARDR-LGEI------------
----------------------------------------RSIEMLHKRFESFPEAF---
---------------AKTLSPLRISNG------------------PV-------------
------------------------------------------------------------
----------------------------------------AQ-GPEI-TKMHA-------
-SIFSPFWNDIIKSL--REEDYISN------------------------REMDLLMM--P
SNC--G---------NLRLVQWPLFLLTSKIMLA-NDYASDCK-----------------
-----D--------------------------SQYELWDRIS--RD-EYMAYAVKECYFS
AERILH-SLV--D-----GEG----------QR------------WVERLFRDLNESIAQ
G---SLLV--------------T-----------INLK----------------KLQLVQ
SRLTGLTGLL-IRD----------------------------------------------
-ETADRAAGVTKALRELYEVVT-------------HEFLAP------NLREQFDT-----
------------------------------------------------------------
------------WQ--------LLLRARNEGRLFSR----------------------IF
W--PK-------------------------D-LEM-------------------------
----KE--QVKRLHLLLTV--KDSA-ANIPKNLEAQRRLQFFT-NSLFMDMP----AAKP
VSEMIPFSVFTPYYS-ETVLYSMSELCV-------------------ENEDGISIL-FYL
Q-------------------KIYPD------------------EWNNFLERIGRG---ES
SEDD-F--------------------------------KESPSDMLELRFWVSYRGQTL-
---ARTVRGMMYYRRALMLQSYLEKRYLGGI-----EDG--YS--AAEYI----------
-------------------------------------------------------DTQ--
GYEVSPDARA-QADLKFTYVVSCQIYGQQKQRK-----APEA----ADI-----------
---ALLMQRNE--ALRVAFIH-----EE-D---V---SSDG-------------------
-------------------------RKEYYSKLVKADVHGKD-----------Q------
------------------------------------------------------------
-----------------------EIYSIKLPG---NP---KLGEGKPENQNHAIIFTRGD
AIQTIDMNQ----------DNYLEEAMKMRNLLEEFR----GKH----------------
--------GIRPPTIL--GVREHVFTG---------------------------------
-------------------SVSSLASFMSNQETSFVTLGQRVLAY-LK------------
----------------------VRMHYGHPDVF-DRI-FHIT---RGGI--SKASGVINI
S--------------------------EDIYA----------------------------
--GFNSTLRQGNITHHEYIQ-VGKGRD-VGLNQI-ALFE-GKVA-GG---NGEQ--VLS-
----RDVYRLGQLFD-FFRMLTF-FFTT-VGYYV-CTMMTV-LTVY-IFLYGR-VYLALS
G-LDY-EISRQ--F---RFLG-NTALDAA--LNAQ-FL-VQ-IGIFT-AVP-MIMG-FIL
E-LG-LLK-AIF-SFI-TMQLQ-FCSVFF---TFSLG-------TRTHYFGR-TILH-GG
A-----KYHA-TGRGFVVRHIKFAENYRLY-SRSHFVKA--------------LEVALLL
IIYIA--YGYT-R-----GGSS-SFILLTISSWFLVVSWLFA-----P--Y-I-FN--PS
-G-FEW--QK---TVEDFDDWTNWLLYKG-G--VGVKGENSWESWWDEEQAHIQT--LRG
RILETILSLRFLIF-----QYGIVYKLKIASH----------------------------
------------------------------------------------------------
--------------------------------NTSLAVYG----FSW-IVLLVLVLLFKL
FTAT----PKKST-------ALPTFVRFLQGLLAIGM----IAGIAL-------------
------------------------------------LIALTK--FTIADLFASALAFVAT
GWCVLCLA----------------------VTWK-RLVK--FVGLWD-SVREIA--RMYD
AGMGALIFVP--IVFFSWFPFVSTFQSRFLFNQAFSRGLEISLILAGNKANQEA------
--------------------------------------------------
[22] CalS_10_Triticum_aestivum
------------------------------------------------------------
------------------------------------------------------------
------------------------------------------------------------
------------------------------------------------------------
------------------------------------------------------------
------------------------------------------------------------
------------------------------------------------------------
------------------------------------------------------------
-----------------------------------------------MAQNLDPS--SDG
R-GVLQ-----------------FKTGLASVIKQKLAKKDGGSIDRQNDIEVLWNFYLEY
KKRRR---VDDMQREQEIMRESGTFST---------EMGARAMEMKKIYATLRALLDVLE
ILV-G--QTPSDRL---G--RQILEE---IKKIK-RSD---AALR-GELM-PYNIIP--L
-----DAS--SVGNVVGFFPE-----------------------VR--------------
-----AAIAAIQNC-EDLPRFPYDT----------------------PQLRQKDIFDLLQ
YVFGFQD------------------DNVRNQRENVALTLANAQSRLSLPNE---------
---TEP---------KIDEKAVTEVFCK--VLDNYIKWCRFLGKRVAWTS----------
--------------LEAVNKNRKIILVALYFLIWGEAANVRFLPEC--LCYIFHNMAKEL
DG-ILDS-SEA----E-------PAKSCVT------------------------------
----------------------------------NDGS----TSYLEKIITPIYLTMSA-
-------------------------------------EAN--S------NNDGK-----A
AHSAW-----RNYDDFNEYF--------------WSRS-----------CFE-L------
--SWPPAEN--------------------SKFL---RKPAK-------------------
------------------------------------------------------------
------------------------------------------------------------
------------------------------------------------------------
------------------------------------------------------------
-------RKRTGK-----------------------TNFVEHRTFLHLYRSFHRL-----
----------WIFLILM---FQ-CLTIIAFHRGKI-------------------------
-N------IS-TIKIVLSAGPAFFILNFIE---------------------CCLDVLLMF
-GAYKTARGFAISRL----VIRFVWLAA-VS---TFVTYLYVKVLDEKNSRNN-DS----
-----------------------------------------------------------T
YFRIYILVLGGYAAVRLVFAS-----LAKIPACHRL----SNYSD-RSQFFQFFK-WIY-
--------------------------------------------------QERYYIGRGL
YE-------------------S--IGN--YARY-----------------------VIF-
WLVIFA--CKF-TFA--------------------YYLQ------IRPLVVPTNIIVQL-
-------------H-D--LQYSWH-DFVSK------------------------------
---------------------------GNRNALT--ILSLWAPVVA--------------
-----------------IYLMDIHIWYTLLSALVGGVMGARSR-LGEI------------
----------------------------------------RSIEMLHKRFESFPEAF---
---------------AKTLSPQRISSR------------------PV-------------
------------------------------------------------------------
----------------------------------------PQ-DSEA-TKMYA-------
-SIFSPFWNEIIKSL--REEDYISN------------------------REMDLLMM--P
SNC--G---------NLMLVQWPLFLLTSKIMLA-NDYASDCK-----------------
-----D--------------------------SQKELWHRIS--KD-EYMAYAVKECYYS
AERILN-SIV--D-----GEG----------KL------------WVERLFQNLNDSIRD
D---SLLV--------------T-----------INLK----------------KLQLVQ
SRLTGLTGLL-IRD----------------------------------------------
-ETADRKAGVTKALRELYEVVT-------------HEFLAP------NLREQFDT-----
------------------------------------------------------------
------------WQ--------LLLRARNDGRLFSN----------------------IL
W--PN-------------------------D-LEM-------------------------
----KE--QVKRLHLLLTV--KDSA-ANIPKNLEAQRRLQFFT-NSLFMDMP----EAKP
VSEMIPFCVFTPYYS-ETVLYSMSELCV-------------------DNEDGISIL-FYL
Q-------------------KIFPD------------------EWANFLERIGRG---ES
SEED-F--------------------------------KESPSDTLELRFWVSYRGQTL-
---ARTVRGMMYYRRALMLQSYLEKRYLGGI-----EDG--YS--ALEYI----------
-------------------------------------------------------DTQ--
GYQLSPDARA-QADLKFTYVVSCQIYGQQKQRK-----APEA----ADI-----------
---ALLMQRNE--ALRIAFIH-----EE-D---G--VSSDG-------------------
----Q------------------A-IKEYHSKLVKADIHGKD-----------Q------
------------------------------------------------------------
-----------------------EIYSIKLPG---NP---KLGEGKPENQNHAIIFTRGD
AIQTIDMNQ----------DNYLEEAMKVRNLLEEFR----GNH----------------
--------GIRYPTIL--GVREHVFTG---------------------------------
-------------------SVSSLASFMSKQETSFVTLGQRVLAF-LK------------
----------------------VRMHYGHPDVF-DRI-FHIT---RGGI--SKASRVINI
S--------------------------EDIYA----------------------------
--GFNSTLRQGNITHHEYIQ-VGKGRD-VGLNQI-ALFE-GKVA-GG---NGEQ--VLS-
----RDVYRLGQLFD-FFRMLTF-FYTT-VGYYV-CTMMTV-LTVY-IFLYGR-VYLALS
G-LDH-SISRQ--A---RFLG-NTALDAA--LNAQ-FL-VQ-IGIFT-AVP-MIMG-FIL
E-LG-LMK-AIF-SFI-TMQLQ-FCSVFF---TFSLG-------TRTHYFGR-TILH-GG
A-----KYRA-TGRGFVVRHIKFADNYRLY-SRSHFVKA--------------LEVALLL
IVYIA--YGYT-K-----GGSS-SFILLTISSWFMVISWLFA-----P--Y-I-FN--PS
-G-FEW--QK---TVEDFDDWTNWLFYKG-G--VGVKGENSWESWWDEEQAHIQT--FRG
RILETILSLRFLLF-----QYGIVYKLKITGH----------------------------
------------------------------------------------------------
--------------------------------NTSLAIYG----FSW-IVLLVIVLLFKL
FTAT----PRKST-------ALPIFIRFLQGLLAIGI----IAAIAC-------------
------------------------------------LIGFTD--FTIADLFASALAFLAT
GWCILCLA----------------------ITWR-RVVK--TLGLWD-SVREIS--RMYD
AGMGAVIFAP--IVFFSWFPFVSTFQSRILFNQAFSRGLEISLILAGNKANQES------
--------------------------------------------------
[23] CalS_10_Brachypodium
------------------------------------------------------------
------------------------------------------------------------
------------------------------------------------------------
------------------NWERLVRA------------------------AL---KR---
----DRDH-------GR----PG-------GGG---------------------------
G----------------------------------GGVSA-----S--------------
------------------------------------------------------------
-------AA-----------H-AGGAGLASAVPPS-LGR-TTNIEQILQAADDIEDDDPN
VARILCE-------------------------------Q-AY----TMAQNLDPS--SDG
R-GVLQ-----------------FKTGLASVIKQKLAKKDGASIDRQNDIEILWNFYLEY
KSRRR---VDDMQREQERLRESGTFST---------EMGARAVEMKKIYATLRALLDVLE
ILV-G--PAPTDRL---G--KQILEE---IKKIK-RSD---AALR-GELM-PYNIIP--L
-----DAS--SVANIVGFFPE-----------------------VR--------------
-----AAIAAIQNC-EDLPRFPYDT----------------------PQLRQKDIFDLLQ
YVFGFQD------------------DNVRNQRENVALTLANAQSRLSLPNE---------
---TEP---------KIDERAVTEVFCK--VLDNYIKWCRFLGKRVAWTS----------
--------------LEAVNKNRKIILVALYFLIWGEAANIRFLPEC--LCYIFHNMAKEL
DG-ILDS-AEA----E-------PAKSCTT------------------------------
----------------------------------SDGS----TSYLEKIITPIYQTMSA-
-------------------------------------EAN--S------NNDGK-----A
AHSAW-----RNYDDFNEYF--------------WSRS-----------CFD-L------
--GWPPNES--------------------SKFL---RKPAK-------------------
------------------------------------------------------------
------------------------------------------------------------
------------------------------------------------------------
------------------------------------------------------------
-------RKRTGK-----------------------TNFVEHRTFLHLYRSFHRL-----
----------WIFLIIM---FQ-CLAIIAFHRGKI-------------------------
-D------IS-TIKVLLSAGPAFFILNFIE---------------------CCLDILLMF
-GAYKTARGFAISRI----VIRFLWLTS-VS---TFVTYLYVKVLDEKNARNS-DS----
-----------------------------------------------------------T
YFRIYVLVLGGYAAVRLVFAL-----LAKIPACHRL----SNFSD-RSQFFQFFK-WIY-
--------------------------------------------------QERYYIGRGL
YE-------------------S--ISD--YARY-----------------------VIF-
WLVIFA--CKF-TFA--------------------YFLQ------IHPLVEPTKIIVQL-
-------------H-N--LQYSWH-DLVSK------------------------------
---------------------------GNNNALT--ILSLWAPVVA--------------
-----------------IYLMDIHIWYTLLSALVGGVMGARGR-LGEI------------
----------------------------------------RSIEMLHKRFESFPEAF---
---------------AKTLSPKRISNR------------------PV-------------
------------------------------------------------------------
----------------------------------------AQ-DSEI-TKMYA-------
-SIFSPFWNEIIKSL--REEDYISN------------------------REMDLLMM--P
SNC--G---------NLRLVQWPLFLLTSKIMLA-NDYASDCK-----------------
-----D--------------------------SQYELWHRIS--KD-EYMAYAVKECYYS
TERILN-SLV--D-----AEG----------QR------------WVERLFRDLNDSITQ
R---SLLV--------------T-----------INLK----------------KLQLVQ
SRLTGLTGLL-IRD----------------------------------------------
-ETADRAAGVTKALRELYEVVT-------------HEFLAP------NLREQFDT-----
------------------------------------------------------------
------------WQ--------LLLRARNEGRLFSK----------------------IF
W--PK-------------------------D-LEM-------------------------
----KE--QVKRLHLLLTV--KDSA-ANIPKNLEAQRRLQFFT-NSLFMDMP----EAKP
VSEMIPFSVFTPYYS-ETVLYSMSELCV-------------------DNEDGISIL-FYL
Q-------------------KIFPD------------------EWANFLERIGRG---ES
SEED-F--------------------------------KQSSSDTLELRFWVSYRGQTL-
---ARTVRGMMYYRRALMLQSYLEKRYLGGI-----EDG--YS--AAEYI----------
-------------------------------------------------------DTQ--
GYELSPDARA-QADLKFTYVVSCQIYGQQKQRK-----APEA----ADI-----------
---ALLLQRNE--ALRVAFIH-----EE-D---S--VASDG-------------------
----H------------------A-IKEYYSKLVKADVHGKD-----------Q------
------------------------------------------------------------
-----------------------EIYSIKLPG---NP---KLGEGKPENQNHAIIFTRGD
AVQTIDMNQ----------DNYLEEAMKMRNLLEEFR----GNH----------------
--------GIHDPTIL--GVREHVFTG---------------------------------
-------------------SVSSLASFMSKQETSFVTLGQRVLAY-LK------------
----------------------VRMHYGHPDVF-DRI-FHIT---RGGI--SKASRVINI
S--------------------------EDIYA----------------------------
--GFNSTLRQGNITHHEYIQ-VGKGRD-VGLNQI-ALFE-GKVA-GG---NGEQ--VLS-
----RDVYRLGQLFD-FFRMLTF-FYTT-VGYYV-CTMMTV-LTVY-IFLYGR-VYLALS
G-LDF-SISRQ--A---RFLG-NTALDAA--LNAQ-FL-VQ-IGIFT-AVP-MIMG-FIL
E-LG-LMK-AVF-SFI-TMQLQ-FCSVFF---TFSLG-------TRTHYFGR-TILH-GG
A-----KYRA-TGRGFVVRHIKFADNYRLY-SRSHFVKA--------------LEVALLL
IIYIA--YGYT-K-----GGSS-SFILLTISSWFMVVSWLFA-----P--Y-I-FN--PS
-G-FEW--QK---TVEDFDDWTNWLFYKG-G--VGVKGEKSWESWWEEEQAHIKT--FRG
RVLETILSLRFLMF-----QYGIVYKLKLVAH----------------------------
------------------------------------------------------------
--------------------------------NTSLAMYG----FSW-IVLLVMVLLFKL
FTAT----PKKTT-------ALPAFVRLLQGLLAIGI----IAGIAC-------------
------------------------------------LIGFTA--FTIADLFASALAFLAT
GWCVLCLA----------------------ITWR-RVVK--TVGLWD-SVREIA--RMYD
AGMGAVIFAP--IVFFSWFPFVSTFQSRILFNQAFSRGLEISLILAGNKANQES------
--------------------------------------------------
[24] CalS_10_Zea_mays
---------------------MASS--------------TSRRRR---------------
------------------G----G------------------------------------
------------------------------------------------------------
-----------GLERVADNWERLVRA------------------------AL---KR---
----DRDH-------LR----VG-------GAP---------------------------
------------------------------------------------------------
------------------------------------------------------------
--------A-----------A-VGGQRLADAVPAS-LGR-TTNIEQILQAADDIEVEDPN
VARILCE-------------------------------Q-AY----TMAQNLDPS--SEG
R-GVLQ-----------------FKTGLASVIKQKLAKKDGAPIDRQNDVQVLWNFYLEY
KSRCR---VDDMQREQERLRESGTFST---------EMGNRAMKMKKVFATLRALLDVLE
NLV-G--QSPTDRL---H--RQILEE---IKRIK-RSD---AALR-GELM-PYNIVP--L
-----DTSS-SVANIFGFFPE-----------------------VI--------------
-----AATAAIQNC-EDLPRFPFDT----------------------PQLRQKDIFDLLQ
YVFGFQE------------------DNIRNQRENVVLMLANAQSRLSLQIG---------
---SEP---------KIDEMAVTDVFCK--VLDNYIKWCRYLGRRVAWTS----------
--------------LEAVNKNRKIILVALYFLIWGEAANIRFLPEC--ICYIFHNMAKEL
DG-ILDS-SVA----E-------TAKSCT-------------------------------
----------------------------------TEGS----TSFLEKIITPIYDTMAA-
-------------------------------------EAE--N------NKDGK-----A
AHSAW-----RNYDDFNEYF--------------WSRS-----------CFE-L------
--GWPPAEG--------------------SKFL---RKPAK-------------------
------------------------------------------------------------
------------------------------------------------------------
------------------------------------------------------------
------------------------------------------------------------
-------RKRTGK-----------------------TNFVEHRTFLHLYRSFHRL-----
----------WIFLLLM---FQ-LLAIIAFHHGKM-------------------------
-D------ID-TIRILLSAGPAFFVLNFIE---------------------CCLDVILMF
-GAYKTARGFAISRL----VIRFLWLTA-VS---TFVTYLYVKVLEERDTRNS-DS----
-----------------------------------------------------------T
YFRIYGLVLGGYAAVRIMFAL-----MAKIPACHRL----SSFSD-RSQFFQFFK-WIY-
--------------------------------------------------QERYYVGRGL
YE-------------------S--ISD--YARY-----------------------VIF-
WVVILA--CKF-TFA--------------------YFLQ------IRPLVEPTNIIVQL-
-------------H-D--LKYSWH-DLVSR------------------------------
---------------------------GNKNALT--ILSLWAPVLA--------------
-----------------IYLMDIHIWYTLLSALVGGVMGARDR-LGEI------------
----------------------------------------RSIEMLHKRFESFPEAF---
---------------AKNLSASRFLTL-----------------FS--------------
------------------------------------------------------------
----------------------------------------IF-ESEITTKTYA-------
-SIFSPFWNEIIKSL--REEDYISNRLLGEF----------------LSREMDLLMM--P
SNC--G---------NLMLVQWPLFLLTSKIMLA-NDYASDCK-----------------
-----D--------------------------SQYELWDRIS--KD-EYMAYAVKECYYS
TEKILH-SLV--D-----AEG----------QH------------WVVRLFRDLNDSIAQ
G---SLLV--------------T-----------INLK----------------KLQLVQ
SRLTGLTGLL-IRD----------------------------------------------
-ETAGRAAGVTKALLELYEVVT-------------HEFLSQ------NLREQFDT-----
------------------------------------------------------------
------------WQ--------LLLRARNDGRLFSK----------------------IL
W--PK-------------------------D-PEM-------------------------
----KE--QLKRLHLLLTV--KDSA-TNIPKNLEARRRLQFFT-NSLFMDIP----QAKP
VSEMIPFSVFTPYYS-ETVLYSMSELCV-------------------ENEDGISIL-FYL
Q-------------------KIYPD------------------EWANFLERIGCG---ES
SEDD-F--------------------------------KESPSDTMELRFWVSYRGQTL-
---ARTVRGMMYYRRALMLQSYLERRCLGGI-----EDG--NS--AAEYI----------
-------------------------------------------------------DTQ--
GYELSPDARA-QADIKFTYVVSCQIYGLQKQTK-----KQEA----ADI-----------
---ALLLQRNE--ALRVAFIH-----EE-E---I--ISRDG-------------------
----K------------------ATTREYYSKLVKADVHGKD-----------Q------
------------------------------------------------------------
-----------------------EIYCIKLPG---NP---KLGEGKPENQNHAIIFTRGD
AVQTIDMNQ----------DNYLEEAMKMRNLLEEFHNA-HGKH----------------
--------GIRKPTIL--GVREHVFTG---------------------------------
-------------------SVSSLASFMSKQETSFVTLGQRVLAY-LK------------
----------------------VRMHYGHPDVF-DRI-FHIT---RGGI--SKASRVINI
S--------------------------EDIYA----------------------------
--GFNSTLRQGNITHHEYIQ-VGKGRD-VGLNQI-ALFE-GKVA-GG---NGEQ--VLS-
----RDVYRLGQLFD-FFRMLTF-FFTT-VGYYV-CTMMTV-LTVY-IFLYGR-VYLALS
G-LDY-SISRQ--A---RFLG-NTALDAA--LNAQ-FL-VQ-IGIFT-AVP-MIMG-FIL
E-LG-LMK-AVF-SFI-TMQLQ-FCSVFF---TFSLG-------TRTHYFGR-TILH-GG
A-----KYRA-TGRGFVVRHIKFAENYRLY-SRSHFVKA--------------LEVALLL
IVYIA--YGYT-K-----GGSS-SFILITISSWFLVMSWLFA-----P--Y-I-FN--PS
-G-FEW--QK---TVEDFDDWTNWLLYKG-G--VGVKGDNSWESWWDEEQAHIQT--FRG
RILETILSLRFLMF-----QYGIVYKLKITDH----------------------------
------------------------------------------------------------
--------------------------------NTSLAVYG----FSW-IVLFVMVLLFKL
FTAT----PRKST-------ALPTFVRFLQGVLAIGI----IAGIAL-------------
------------------------------------LIVLTS--FTVADLFASALAFIAT
GWCVLCLA----------------------VTWK-RVVK--VLGLWD-SVREIA--RMYD
AGMGAIIFVP--IVVFSWFPFVSTFQSRFLFNQAFSRGLEISLILAGNKANQQI------
--------------------------------------------------
[25] CalS_10_Setaria_italica
------------------------------------------------------------
------------------------------------------------------------
------------------------------------------------------------
--------------RAADNWERLVRA------------------------AL---KR---
----DRDH-------LR----AG-------GA----------------------------
------------------------------------------------------------
------------------------------------------------------------
----------------------AGGLGLAAAVPAS-LGR-TTNIEQILQAADDIEDEDPN
VARILCE-------------------------------Q-AY----TLAQNLDPS--SAG
R-GMLQ-----------------FKTGLQSVIKQKLAKKDGAAIDRQNDIQVLWNFYLDY
KSRRR---VDDMQREQERLRESGTFST---------EMGARAMEMKKVYVTLRALLDVLE
ILV-G--QSPTDRL---H--RQILEE---IKKIK-RSD---AALR-GELI-PYNIVP--L
-----DAPS-SVTNIIGFFPE-----------------------VR--------------
-----AATTAIQNC-EDLPRFPYDA----------------------PQLRQKDIFDLLQ
YVFGFQD------------------DNIRNQRENVVLTLANAQSRLGLLVE---------
---TEP---------KIDEKAVTEVFCK--VLDNYMKWCRYLGKRVAWTS----------
--------------LEAVNKNRKIILVALYFLIWGEAANVRFLPEC--LCYIFHNMAKEL
DG-ILDS-SEA----E-------PAKSCIT------------------------------
----------------------------------SDGS----TSYLEKIITPIYETMAA-
-------------------------------------EAN--N------NNGGK-----A
AHSDW-----RNYDDFNEYF--------------WSRS-----------CFE-L------
--SWPPDEG--------------------SKFL---RKPAK-------------------
------------------------------------------------------------
------------------------------------------------------------
------------------------------------------------------------
------------------------------------------------------------
-------RKRTGK-----------------------TNFVEHRTFLHLYRSFHRL-----
----------WIFLLLM---FQ-GLAIIAFRHGKI-------------------------
-N------ID-TFKVLLSAGPAFFILNFVE---------------------CCLDVLLMI
-GAYKTARGFAISRL----VIRFFWLTA-VS---TFVTYLYVKVLEERNARNS-DS----
-----------------------------------------------------------T
YFRIYGLVLGGYAAVRIVFAL-----MAKIPACHRL----SSFSD-RSQFFQFFK-WIY-
--------------------------------------------------QERYYVGRGL
YE-------------------S--IRD--YARY-----------------------VIF-
WLVILA--CKF-TFA--------------------YFLQ------IKPLVEPTNIIVQL-
-------------H-D--LKYSWH-DLVSR------------------------------
---------------------------GNKNALT--ILSLWAPVLA--------------
-----------------IYLMDIHIWYTLLSALVGGVMGARDR-LGEI------------
----------------------------------------RSIEMLHKRFESFPEAF---
---------------AKNLSPRRISIG------------------PV-------------
------------------------------------------------------------
----------------------------------------AQ-DSEI-TKMHA-------
-SIFSPFWNEIIRSL--REEDYISN------------------------REMDLLMM--P
SNC--G---------NLRLVQWPLFLLTSKIMLA-NDYASDCK-----------------
-----D--------------------------SQYELWYRIS--KD-EYMAYAVKECYYS
TEKILH-SLV--D-----AEG----------QR------------WVERLFRDLSDSIAQ
G---SLLV--------------T-----------INLR----------------KLQLVL
TRLTGLTGLL-IRN----------------------------------------------
-ETAGLAAGVTKALLELFEVVT-------------HEFLAP------NLREQFDT-----
------------------------------------------------------------
------------WQ--------LLLRARNEGRLFSK----------------------IF
W--PN-------------------------D-PEL-------------------------
----KE--QVKRLHLLLTV--KDSA-ANIPKNLEARRRLQFFT-NSLFMDMP----DAKP
VSEMIPFSVFTPYYS-ETVLYSMSELCV-------------------DNEDGISIL-FYL
Q-------------------KIYPD------------------EWANFLERIDRG---ES
SEDD-F--------------------------------KDNPSDTLELRFWVSYRGQTL-
---ARTVRGMMYYRRALMLQSYLEKRYLGGI-----EDG--NS--AAQYI----------
-------------------------------------------------------DTQ--
GYELSPDARA-QADIKFTYVVSCQIYGQQKQMK-----KQEA----ADI-----------
---ALLLQRNE--ALRVAFIH-----EE-D---S--VSNDG-------------------
----H------------------A-TKEYYSKLVKADVHGKD-----------Q------
------------------------------------------------------------
-----------------------EIYSIKLPG---NP---KLGEGKPENQNHAIIFTRGD
AIQTIDMNQ----------DNYLEEAMKMRNLLEEFRNA-HGNH----------------
--------GIRDPTIL--GVREHVFTG---------------------------------
-------------------SVSSLASFMSKQETSFVTLGQRVLAY-LK------------
----------------------VRMHYGHPDVF-DRI-FHIT---RGGI--SKASRVINI
S--------------------------EDIYA----------------------------
--GFNSTLRQGNITHHEYIQ-VGKGRD-VGLNQI-ALFE-GKVA-GG---NGEQ--VLS-
----RDVYRLGQLFD-FFRMLTF-FFTT-VGYYV-CTMMTV-LTVY-IFLYGR-VYLALS
G-LDY-SISRQ--A---RFLG-NTALDAA--LNAQ-FL-VQ-IGVFT-AVP-MIMG-FIL
E-LG-LMK-AVF-SFI-TMQLQ-FCSVFF---TFSLG-------TRTHYFGR-TILH-GG
A-----KYHA-TGRGFVVRHIKFAENYRLY-SRSHFVKA--------------LEVALLL
IIYIA--YGYT-K-----GGSS-SFILITISSWFLVMSWLFA-----P--Y-I-FN--PS
-G-FEW--QK---TVEDFDDWTNWLLYKG-G--VGVKGDNSWESWWEEEQAHIRT--FRG
RFLETILTLRFLMF-----QYGIVYKLKITAH----------------------------
------------------------------------------------------------
--------------------------------NTSLAVYG----FSW-IVLLVMVLLFKL
FTAT----PKKST-------ALPTFVRFLQGLLALGI----VAGIAL-------------
------------------------------------LIVFTR--FTIADLFASALAFIAT
GWCVLCLA----------------------ITWK-RVVK--TLGLWD-SVREIA--RMYD
AGMGALIFVP--IVFFSWFPFVSTFQSRILFNQAFSRGLEISLILAGNKAN---------
--------------------------------------------------
[26] CalS_10_Setaria_viridis
---------------------MS----------------SSRRRR---------------
------------------G----G------------------------------------
------------------------------------------------------------
-----------GPERAADNWERLVRA------------------------AL---KR---
----DRDH-------LR----AG-------GA----------------------------
------------------------------------------------------------
------------------------------------------------------------
----------------------AGGLGLAAAVPAS-LGR-TTNIEQILQAADDIEDEDPN
VARILCE-------------------------------Q-AY----TLAQNLDPS--SAG
R-GMLQ-----------------FKTGLQSVIKQKLAKKDGAAIDRQNDIQVLWNFYLDY
KSRRR---VDDMQREQERLRESGTFST---------EMGARAMEMKKVYVTLRALLDVLE
ILV-G--QSPTDRL---H--RQILEE---IKKIK-RSD---AALR-GELI-PYNIVP--L
-----DAPS-SVTNIIGFFPE-----------------------VR--------------
-----AATTAIQNC-EDLPRFPYDA----------------------PQLRQKDIFDLLQ
YVFGFQD------------------DNIRNQRENVVLTLANAQSRLGLLVE---------
---TEP---------KIDEKAVTEVFCK--VLDNYMKWCRYLGKRVAWTS----------
--------------LEAVNKNRKIILVALYFLIWGEAANVRFLPEC--LCYIFHNMAKEL
DG-ILDS-SEA----E-------PAKSCIT------------------------------
----------------------------------SDGS----TSYLEKIITPIYETMAA-
-------------------------------------EAN--N------NNGGK-----A
AHSDW-----RNYDDFNEYF--------------WSRS-----------CFE-L------
--SWPPAEG--------------------SKFL---RKPAK-------------------
------------------------------------------------------------
------------------------------------------------------------
------------------------------------------------------------
------------------------------------------------------------
-------RKRTGK-----------------------TNFVEHRTFLHLYRSFHRL-----
----------WIFLLLM---FQ-GLAIIAFRHGKI-------------------------
-N------ID-TFKVLLSAGPAFFILNFVE---------------------CCLDVLLMI
-GAYKTARGFAISRL----VIRFFWLTA-VS---TFVTYLYVKVLEERNARNS-DS----
-----------------------------------------------------------T
YFRIYGLVLGGYAAVRIVFAL-----MAKIPACHRL----SSFSD-RSQFFQFFK-WIY-
--------------------------------------------------QERYYVGRGL
YE-------------------S--IRD--YARY-----------------------VIF-
WLVILA--CKF-TFA--------------------YFLQ------IKPLVEPTNIIVQL-
-------------H-D--LKYSWH-DLVSR------------------------------
---------------------------GNKNALT--ILSLWAPVLA--------------
-----------------IYLMDIHIWYTLLSALVGGVMGARDR-LGEI------------
----------------------------------------RSIEMLHKRFESFPEAF---
---------------AKNLSPRRISIG------------------PV-------------
------------------------------------------------------------
----------------------------------------AQ-DSEI-TKMYA-------
-SIFSPFWNEIIRSL--REEDYISN------------------------REMDLLMM--P
SNC--G---------NLRLVQWPLFLLTSKIMLA-NDYASDCK-----------------
-----D--------------------------SQYELWYRIS--KD-EYMAYAVKECYYS
TEKILH-SLV--D-----AEG----------QR------------WVERLFRDLSDSIAQ
G---SLLV--------------T-----------INLR----------------KLQLVL
TRLTGLTGLL-IRN----------------------------------------------
-ETAGLAAGVTKALLELFEVVT-------------HEFLAP------NLREQFDT-----
------------------------------------------------------------
------------WQ--------LLLRARNEGRLFSK----------------------IF
W--PN-------------------------D-PEL-------------------------
----KE--QVKRLHLLLTV--KDSA-ANIPKNLEARRRLQFFT-NSLFMDMP----DAKP
VSEMIPFSVFTPYYS-ETVLYSMSELCV-------------------DNEDGISIL-FYL
Q-------------------KIYPD------------------EWANFLERIDRG---ES
SEDD-F--------------------------------KDNPSDTLELRFWVSYRGQTL-
---ARTVRGMMYYRRALMLQSYLEKRYLGGI-----EDG--NS--AAQYI----------
-------------------------------------------------------DTQ--
GYELSPDARA-QADIKFTYVVSCQIYGQQKQMK-----KQEA----ADI-----------
---ALLLQRNE--ALRVAFIH-----EE-D---S--VSNDG-------------------
----H------------------A-TKEYYSKLVKADVHGKD-----------Q------
------------------------------------------------------------
-----------------------EIYSIKLPG---NP---KLGEGKPENQNHAIIFTRGD
AIQTIDMNQ----------DNYLEEAMKMRNLLEEFRNA-HGNH----------------
--------GIRDPTIL--GVREHVFTG---------------------------------
-------------------SVSSLASFMSKQETSFVTLGQRVLAY-LK------------
----------------------VRMHYGHPDVF-DRI-FHIT---RGGI--SKASRVINI
S--------------------------EDIYA----------------------------
--GFNSTLRQGNITHHEYIQ-VGKGRD-VGLNQI-ALFE-GKVA-GG---NGEQ--VLS-
----RDVYRLGQLFD-FFRMLTF-FFTT-VGYYV-CTMMTV-LTVY-IFLYGR-VYLALS
G-LDY-SISRQ--A---RFLG-NTALDAA--LNAQ-FL-VQ-IGVFT-AVP-MIMG-FIL
E-LG-LMK-AVF-SFI-TMQLQ-FCSVFF---TFSLG-------TRTHYFGR-TILH-GG
A-----KYHA-TGRGFVVRHIKFAENYRLY-SRSHFVKA--------------LEVALLL
IIYIA--YGYT-K-----GGSS-SFILITISSWFLVMSWLFA-----P--Y-I-FN--PS
-G-FEW--QK---TVEDFDDWTNWLLYKG-G--VGVKGDNSWESWWEEEQAHIRT--FRG
RFLETILTLRFLMF-----QYGIVYKLKITAH----------------------------
------------------------------------------------------------
--------------------------------NTSLAVYG----FSW-IVLLVMVLLFKL
FTAT----PKKST-------ALPTFVRFLQGLLALGI----VAGIAL-------------
------------------------------------LIVFTR--FTIADLFASALAFIAT
GWCVLCLA----------------------ITWK-RVVK--TLGLWD-SVREIA--RMYD
AGMGALIFVP--IVFFSWFPFVSTFQSRILFNQAFSRGLEISLILAGNKANQ--------
--------------------------------------------------
[27] CalS_10_Panicum_hallii
---------------------MA----------------SSRRRR---------------
------------------G----G------------------------------------
------------------------------------------------------------
-----------GPERAADNWERLVRA------------------------AL---KR---
----DRDH-------LR----AG-------GA----------------------------
------------------------------------------------------------
------------------------------------------------------------
----------------------AGGLGLAAAVPAS-LGR-TTNIEQILQAADDIEDEDPN
VARILCE-------------------------------Q-AY----TLAQNLDPS--SEG
R-GMLQ-----------------FKTGLQSVIKQKLAKKDGASIDRQNDIQVLWNFYLDY
KSRRR---VDDMQREQERLRESGTFST---------EMGARAMEMKKVYVTLRALLDVLE
ILV-G--QSPTDRL---H--RQILEE---IKKIK-RSD---AALR-GELM-PYNIVP--L
-----DAPS-SVTNIIGFFPE-----------------------VR--------------
-----AATTAIQNC-EDLPRFTYDA----------------------PQLRQKDIFDLLQ
YVFGFQD------------------DNIRNQRENVVLTLANAQSRLGLLDG---------
---TEP---------KIDERAVTEVFCK--VLDNYIKWCRYLGKRVAWTS----------
--------------LEAVNKNRKIILVALYFLIWGEAANIRFLPEC--LCYIFHNMAKEL
DG-ILDS-SEA----E-------PAKSCIT------------------------------
----------------------------------GDGS----TSFLEKIITPIYETMAA-
-------------------------------------EAN--N------NNGGK-----A
AHSAW-----RNYDDFNEYF--------------WSRS-----------CFE-L------
--CWPPAEG--------------------SKFL---RKPAK-------------------
------------------------------------------------------------
------------------------------------------------------------
------------------------------------------------------------
------------------------------------------------------------
-------RKRTGK-----------------------TNFVEHRTFLHLYRSFHRL-----
----------WIFLLLM---FQ-GLAIIAFHHGKI-------------------------
-D------ID-TFKILLSAGPAFFILNFIE---------------------CCLDVLLMF
-GAYKMARGFAISRL----VIRFFWLTA-VS---TFVTYLYVKVLEEKNARNS-DS----
-----------------------------------------------------------T
YFRIYGLVLGGYAAVRIAFAL-----MAKIPACHRL----SSFSD-RSQFFQFFK-WIY-
--------------------------------------------------QERYYIGRGL
YE-------------------S--ISD--YARY-----------------------VIF-
WIVILA--CKF-TFA--------------------YFLQ------IKPLVEPTNIIVQL-
-------------H-D--LKYSWH-DLVSR------------------------------
---------------------------GNKNALT--ILSLWAPVLA--------------
-----------------IYLMDIHIWYTLLSALVGGVMGARDR-LGEI------------
----------------------------------------RSIEMLHKRFESFPEAF---
---------------AKNLSPQRISSR------------------PV-------------
------------------------------------------------------------
----------------------------------------AQ-DSEI-TKMYA-------
-SIFSPFWNEIIKSL--REEDYISN------------------------REMDLLMM--P
SNC--G---------NLRLVQWPLFLLTSKIMLA-NDYASDCK-----------------
-----D--------------------------SQYELWYRIS--KD-EYMAYAVKECYYS
TERILH-SLV--D-----AEG----------QR------------WVERLFRDLNDSIAQ
G---SLLV--------------T-----------INLR----------------KLQLVQ
RKLTGLTGLL-IRN----------------------------------------------
-ETAGLAAGVTKALLELYEVIT-------------HEFLAP------NLREQFDT-----
------------------------------------------------------------
------------WQ--------LLLRARNEGRLFSK----------------------IF
W--PN-------------------------D-PEM-------------------------
----KE--QVKRLHLLLTV--KDSA-ANIPKNLEARRRLQFFT-NSLFMDMP----AAKP
VSEMIPFSVFTPYYS-ETVLYSMSELCV-------------------ENEDGISIL-FYL
Q-------------------KIYPD------------------EWANFLERIGRG---ES
SEDD-F--------------------------------KDSPSDTLELRFWVSYRGQTL-
---ARTVRGMMYYRRALMLQSYLEKRYLGGI-----EDG--NS--AAQYI----------
-------------------------------------------------------DTQ--
GYELSPDARA-QADIKFTYVVSCQIYGQQKQMK-----KQEA----ADI-----------
---ALLLQRNE--ALRVAFIH-----EE-D---S--VSSDG-------------------
----H------------------A-TKEYYSKLVKADVHGKD-----------Q------
------------------------------------------------------------
-----------------------EIYSIKLPG---NP---KLGEGKPENQNHAIIFTRGD
AIQTIDMNQ----------DNYLEEAMKMRNLLEEFRNA-HGNH----------------
--------GIRNPTIL--GVREHVFTG---------------------------------
-------------------SVSSLASFMSKQETSFVTLGQRVLAY-LK------------
----------------------VRMHYGHPDVF-DRI-FHIT---RGGI--SKASRVINI
S--------------------------EDIYA----------------------------
--GFNSTLRQGNITHHEYIQ-VGKGRD-VGLNQI-ALFE-GKVA-GG---NGEQ--VLS-
----RDVYRLGQLFD-FFRMLTF-FFTT-VGYYV-CTMMTV-LTVY-IFLYGR-VYLALS
G-LDY-SISRQ--A---RFLG-NTALDAA--LNAQ-FL-VQ-IGIFT-AVP-MIMG-FIL
E-LG-LMK-AVF-SFI-TMQLQ-FCSVFF---TFSLG-------TRTHYFGR-TILH-GG
A-----KYHA-TGRGFVVRHIKFAENYRLY-SRSHFVKA--------------LEVALLL
IIYIA--YGYT-K-----GGSS-SFILITISSWFLVMSWLFA-----P--Y-I-FN--PS
-G-FEW--QK---TVEDFDDWTNWLLYKG-G--VGVKGDNSWESWWDEEQSHIRT--FRG
RILETILSLRFLIF-----QYGIVYKLKITSH----------------------------
------------------------------------------------------------
--------------------------------NTSLAVYG----FSW-IVLFVMVLLFKL
FTAT----PKKST-------ALPTFVRFLQGLLAIGI----IAGIAL-------------
------------------------------------LIVFTR--FTIADLFASALAFIAT
GWCVLCLA----------------------ITWK-RVVK--TLGLWD-SVREIA--RMYD
AGMGALIFVP--IVFFSWFPFVSTFQSRILFNQAFSRGLEISLILAGNKANQQT------
--------------------------------------------------
[28] CalS_10_Panicum_virgatum
---------------------MA----------------SSRRRR---------------
------------------G----G------------------------------------
------------------------------------------------------------
-----------GPERAADNWERLVRA------------------------AL---KR---
----DRDH-------LR----AG-------GAA---------------------------
------------------------------------------------------------
------------------------------------------------------------
----------------------AGGLGLAAAVPAS-LGR-TTNIEQILQAADDIEDEDPN
VARILCE-------------------------------Q-AY----TLAQNLDPS--SEG
R-GMLQ-----------------FKTGLQSVIKQKLAKKDGASIDRQNDIQVLWNFYLDY
KSRRR---VDDMQREQERLRESGTFST---------EMGARAMEMKKVYVTLRALLDVLE
ILV-G--QSPTDRL---H--RQILEE---IKKIK-RSD---AALR-GELM-PYNIVP--L
-----DVPS-SVTNIIGFFPE-----------------------VR--------------
-----AATTAIQNC-EDLPRFTYDA----------------------PQLRQKDIFDLLQ
YVFGFQD------------------DNIRNQRENVVLTLANAQSRLGLLDG---------
---TEP---------KIDERAVTEVFCK--VLDNYIKWCRYLGKRVAWTS----------
--------------LEAVNKNRKIILVALYFLIWGEAANIRFLPEC--LCYIFHNMAKEL
DG-ILDS-SEA----E-------PAKSCIT------------------------------
----------------------------------GDGS----TSFLEKIITPIYETMAA-
-------------------------------------EAN--N------YNGGK-----A
AHSAW-----RNYDDFNEYF--------------WSRS-----------CFE-L------
--GWPPAEG--------------------SKFL---RKPAK-------------------
------------------------------------------------------------
------------------------------------------------------------
------------------------------------------------------------
------------------------------------------------------------
-------RKRTGK-----------------------TNFVEHRTFLHLYRSFHRL-----
----------WIFLLLM---FQ-GLSIIAFRHGKI-------------------------
-D------ID-TFKILLSAGPAFFILNFIE---------------------CCLDVLLMF
-GAYKTARGFAISRL----VIRFFWLTA-VS---TFVTYLYVKVLEEKNARNS-DS----
-----------------------------------------------------------T
YFRIYGLVLGGYAAVRIVFAL-----MAKIPACHRL----SSFSD-RSQFFQFFK-WIY-
--------------------------------------------------QERYYIGRGL
YE-------------------S--ISD--YARY-----------------------VIF-
WVVILA--CKF-TFA--------------------YFLQ------IKPLVEPTNIIVQL-
-------------H-D--LKYSWH-DLVSR------------------------------
---------------------------GNKNALT--ILSLWAPVLA--------------
-----------------IYLMDIHIWYTLLSALVGGVMGARGR-LGEI------------
----------------------------------------RSIEMLHKRFESFPEAF---
---------------AKTLSPQRISSR------------------PV-------------
------------------------------------------------------------
----------------------------------------AQ-DSEI-TKMYA-------
-SIFSPFWNEIIKSL--REEDYISN------------------------REMDLLMM--P
SNC--G---------NLRLVQWPLFLLTSKIMLA-NDYASDCK-----------------
-----D--------------------------SQYELWNRIS--KD-EYMAYAVKECYYS
TERILH-SLV--D-----AEG----------QR------------WVERLFRDLNDSIAQ
G---SLLV--------------T-----------INLR----------------KLQLVQ
RKLTGLTGLL-IRN----------------------------------------------
-ETAGLAAGVTKALLELYEVIT-------------HEFLAP------NLREQFDT-----
------------------------------------------------------------
------------WQ--------LLLRARNEGRLFSK----------------------IF
W--PN-------------------------D-PEM-------------------------
----KE--QIKRLHLLLTV--KDSA-ANIPKNLEAQRRLQFFT-NSLFMDMP----AAKP
VSEMIPFSVFTPYYS-ETVLYSMSELCV-------------------ENEDGISIL-FYL
Q-------------------KIYPD------------------EWANFLERIGRG---ES
SEDD-F--------------------------------KDSPSDTLELRFWVSYRGQTL-
---ARTVRGMMYYRRALMLQSYLEKRYLGGI-----EDG--NT--AAQYI----------
-------------------------------------------------------DTQ--
GYELSPDARA-QADIKFTYVVSCQIYGQQKQNK-----KQEA----ADI-----------
---ALLLQRNE--ALRVAFIH-----EE-D---S--VSSDG-------------------
----S------------------A-TKEYYSKLVKADVHGKD-----------Q------
------------------------------------------------------------
-----------------------EIYSIKLPG---NP---KLGEGKPENQNHAIIFTRGD
AIQTIDMNQ----------DNYLEEAMKMRNLLEEFRNA-HGNH----------------
--------GIRNPTIL--GVREHVFTG---------------------------------
-------------------SVSSLASFMSKQETSFVTLGQRVLAY-LK------------
----------------------VRMHYGHPDIF-DRI-FHIT---RGGI--SKASRVINI
S--------------------------EDIYA----------------------------
--GFNSTLRQGNITHHEYIQ-VGKGRD-VGLNQI-ALFE-GKVA-GG---NGEQ--VLS-
----RDVYRLGQLFD-FFRMLTF-FFTT-VGYYV-CTMMTV-LTVY-IFLYGR-VYLALS
G-LDY-SISRR--A---RFLG-NTALDAA--LNAQ-FL-VQ-IGVFT-AVP-MIMG-FIL
E-LG-LMK-AVF-SFI-TMQLQ-FCSVFF---TFSLG-------TRTHYFGR-TILH-GG
A-----KYHA-TGRGFVVRHIKFAENYRLY-SRSHFVKA--------------LEVALLL
IIYIA--YGYT-K-----GGSS-SFILITISSWILVFSWLFA-----P--Y-I-FN--PS
-G-FEW--QK---TVEDFDDWTNWLLYKG-G--VGVKGDNSWESWWDEEQSHIRT--FRG
RILETILSLRFLIF-----QYGIVYKLKITSH----------------------------
------------------------------------------------------------
--------------------------------NTSLAVYG----FSW-IVLLVMVLLFKL
FAAT----PKKST-------ALPTFVRFLQGLLALGI----IAGIAL-------------
------------------------------------LIVFTR--FTIADLFASALAFIAT
GWCVLCLA----------------------ITWK-RVVK--TLGLWD-SVREIA--RMYD
AGMGAVIFVP--IVFFSWFPFVSTFQSRILFNQAFSRGLEISLILAGNKANQQT------
--------------------------------------------------
[29] CalS_10_Amborella_trichopoda
------------------------------------------------------------
------------------------------------------------------------
------------------------------------------------------------
------------MERVQSNWERLVRA------------------------TL---QR---
---EQLH--------GS-----QQ------GL----------------------------
------------------------------------------------------------
------------------------------------------------------------
-------ER-----------P-SSGLAAAV--PPS-LVK-TTNIDAILHAADEIEDEAPN
VARILCE-------------------------------Q-AY----SMAQNLDPN--SDG
R-GVLQ-----------------FKTGLQSLIKQKLSKKDGEKIDRSRDIQLLWEFYTKY
KERHR---VEEIQKEEQRLRESGVFSGVFS--SNLGERERRSKEMKKVYATLRALVEVME
ALS-K--DAHPDEV---G--RLVHEE---LKKIE-QSD---ATLK-DELT-PYNIIP--L
-----DAP--SLTNAIGIFPE-----------------------VK--------------
-----AAVSAIQYT-VDFPRIPAGF--------------------SVSQLRSLDMFDLLQ
YAFGFQK------------------DNIRNQRENVVLHIANAQTLLGIPEG---------
---NDP---------KIDEKAITNVFRK--VLDNYIKWCGYLGQRPVWNS----------
--------------LEALNRERKLIFLSLYFLIWGEAANIRFLPEC--ICYLFHNLAKDL
DV-ILNQ-PEA----Q-------PAMSCTS------------------------------
----------------------------------EDGK----VSFLKEIVIPIYDTMAA-
-------------------------------------EAS--R------NNNGK-----A
AHSEW-----RNYDDFNEYF--------------WSSN-----------CFK-W------
--GWPLQKD--------------------HAFL---FHPKK-------------------
------------------------------------------------------------
------------------------------------------------------------
------------------------------------------------------------
------------------------------------------------------------
-------GKKTGK-----------------------SSFVEHRTFLHLYRSFHRM-----
----------WIFLALA---FQ-ALTIVAFKDGQF-------------------------
-N------RG-TFYELLSIGSTFTVMCFIE---------------------SCLDVILMF
-GAYATAPGLALSRL----FLRFFWFGS-CS---GLVTYLYIKVMEEKDQPNS-NS----
-----------------------------------------------------------F
YIRLYILLLGVYAATRLFLAF-----LLKFPACHTV----SDKCD-RWSFFQFFK-WLY-
--------------------------------------------------QERYYVGRGL
YE-------------------R--TSD--YLRY-----------------------LSF-
WLVIFV--CKF-TFT--------------------YFLQ------IHPLVGPTKIIVNI-
-------------P-N--LPYSWH-DFVSK------------------------------
---------------------------NNHNALT--IASLWAPVVA--------------
-----------------IYILDIHIWYTLLSALVGGIIGARAR-LGEI------------
----------------------------------------RSLEMLRKRFDSFPEAF---
---------------VRNLVSS-KSKRLPLES---------SNTQ---------------
------------------------------------------------------------
-------------------------------------------DSPFINKIHA-------
-AKFSPFWNEIIKSL--REEDYISN------------------------REMDLLLV--P
SNS--G---------SLRLVQWPLFLLCSKIFMA-IDLAVDSK-----------------
-----ES---------------------R--LTQLELWHRIS--RD-EYMAYAVKECYFS
IEKILL-SLV--D-----GEG----------RL------------WVERLYREINGSIAD
G---SILV--------------N-----------LRLT----------------KLPLVV
SRFTALTGLL-VRN----------------------------------------------
-KTPELASGVSKAVYELYDVVI-------------HDLLSD------SLREQFDT-----
------------------------------------------------------------
------------WN--------ILAKANKEGRLFSR----------------------IE
W--PK-------------------------D-PEI-------------------------
----KE--QVKRLHLLFTV--KDSA-ANIPKNLEARRRLQFFT-NSLFMKMP----PAKP
VCEMIPFSVFTPYYS-ETVLYSAHDLSQ-------------------ENEDGISTV-FYL
Q-------------------KIFPD------------------EWANFLERIKRQ-D-SE
ADAI-L--------------------------------HDGSPNALELRFWASYRGQTL-
---ARTVRGMMYYRKALMLQSYLENRSLGEI-----EDG--YS--GNDF-----------
-------------------------------------------------------TSM--
DFELSPESRA-QADLKFTYVVSCQIYGQQKQKR-----APEA----ADI-----------
---ALLLQRNE--ALRVAFIH-----TE-E---S----AD--------------------
------------------------GSREYFSKLVKADVHGKD-----------Q------
------------------------------------------------------------
-----------------------EIYSIKLPG---DP---KLGEGKPENQNHAIIFTRGD
AIQTIDMNQ----------DNYFEEALKMRNLLEEFH----RNY----------------
--------GLRAPTIL--GVREHVFTG---------------------------------
-------------------SVSSLALFMSNQETSFVTLGQRVLANPLK------------
----------------------VRMHYGHPDVF-DRI-FHIS---RGGI--SKASRVINI
S--------------------------EDIYA----------------------------
--GFNSTLRQGNITHHEYIQ-VGKGRD-VGLNQI-ALFE-GKVA-GG---NGEQ--VLS-
----RDVYRLGQLLD-FFRMMSF-YFTT-VGYYV-CTMMTV-LTVY-IFLYGR-VYLALS
G-LDE-GIARQ--A---RLTG-NTALYTV--LNAQ-FL-VQ-IGIFT-AIP-MIMG-FIL
E-LG-LLQ-AVV-SFI-TMQLQ-LCSVFF---TFSLG-------TKTHYFGR-TILH-GG
A-----KYRA-TGRGFVVRHIKFADNYRLY-SRSHFVKA--------------LEIVVLL
IVYIA--YGYT-K-----EGAI-TFILITLSSWFLAVAWLFG-----P--Y-I-FN--PS
-G-FEW--QK---TVEDFDDWINWLLYKG-G--VGVKGENSWEAWWDEEQMHIQT--LRG
RILETILSLRFLIF-----QFGVVYKLNITGK----------------------------
------------------------------------------------------------
--------------------------------STSLVVYG----ISW-AVLFLVVLIFKG
LTCS----PKKST-------GFQLGIRFMQGTLFLGV----IAGVAI-------------
------------------------------------AVAVSP--LSFTDLFACILAFVPT
GWAILCLA----------------------ITWR-RFVK--SLGLWD-SVREIA--RLYD
AGMGILIFSP--IAFLSWFPFISTFQSRLLFNQAFSRGLEISLILAGNRPNVET------
--------------------------------------------------
[30] CalS_10_isof_X2_Musa_acuminata
------------------------------------------------------------
------------------------------------------------------------
------------------------------------------------------------
---------------VYDNWERLVRA------------------------TL---QK---
---EQLR--------T-----SGL------GPG---------------------------
------------------------------------------------------------
------------------------------------------------------------
-------GR-----------P-AEGIAGAV--PPS-LV--STNIDHILQAANEIEDEDPN
VARILCE-------------------------------Q-AY----TMAQNLDPS--SAG
R-GVLQ-----------------FKTGLMSVIKQKLAKKDGTAIDRGHDIDLLWEYYVRF
KRRHR---VDDIQKEHERWRESGTFST---------EMGVRAVQMKKVYATLKALLDVLA
VLA-G--ESASDGV---G--RLVMEE---VRKIR-KSD---ATLG-GELM-PYNIVP--V
-----DAP--SLTNAISFFPE-----------------------VR--------------
-----AAISAIGYP-SEFPRFSVDS--------------------QVSQQKNQDMFDLLE
FVFGFQK------------------DNIRNQRENVILALANAQVRLGLPAE---------
---SEP---------KVDEKAVTEVFRK--VLDNYIKWCRYLGARIAWNS----------
--------------LEALNKNRKVILVSLYYLIWGEAANVRFLPEC--ICYIFHHMAKDL
DA-ILDS-QNA----V-------PPKSFIC------------------------------
----------------------------------ADGS----VSYLKQVIFPIYETMAA-
-------------------------------------EAA--S------NNNGK-----A
AHSAW-----RNYDDFNEYF--------------WSPS-----------CLE-L------
--KWPLKDE--------------------SSFL---LKP--K-----K------------
------------------------------------------------------------
------------------------------------------------------------
------------------------------------------------------------
------------------------------------------------------------
-------WKRTGK-----------------------TGFVEHRTFLHLYRSFHRL-----
----------WIFLFLM---FQ-ALTIIAFYDGHI-------------------------
-N------LN-TFKVVLSVGPAFFILHFIE---------------------SCLDVLLMF
-GAYSTTRGFAISRL----IIRFIWFGC-SS---TILTYLYLKVLDERNNRNS-DS----
-----------------------------------------------------------T
YFRIYTLILGVYVVIRLTFAA-----LVKIPACHTL----SDMSD-RWPFFQFFK-WIY-
--------------------------------------------------EERYFVGRGL
FE-------------------K--TSS--YARY-----------------------VFY-
WMVILT--CKF-LFA--------------------YYLQ------IKPLVDPTKVIVEL-
-------------N-G--LQYSWH-DLVSK------------------------------
---------------------------GNRNALT--VLSLWAPVFA--------------
-----------------IYLMDIHIWYTLLSALVGGLLGALGR-LGEI------------
----------------------------------------RSLDMFHKRFESFPEAF---
---------------VKNLVSSQ--MKSIPNR---------PPAQ---------------
------------------------------------------------------------
-------------------------------------------DSKDMDRDFA-------
-AKFSPFWNEIIKSL--REEDYINN------------------------REMDLLSI--P
SNS--G---------TWRLVQWPLFLLTSKIPLA-IDVALDCK-----------------
-----D--------------------------TQTDLWSRIS--KD-KYMAYAVKEVYYS
MERILV-SVV--D-----GEG----------RL------------WVEKLFQELNNSISV
D---SLVV--------------T-----------ITLK----------------KLQLVL
TRFSALAGLL-IRD----------------------------------------------
-ETPELAIGASKAAHELYDVVT-------------HDFLTS------NLSEQLDS-----
------------------------------------------------------------
------------WQ--------LLARARNEGRLFSK----------------------IS
W--PR-------------------------D-KET-------------------------
----RE--QVKRLYLLLTV--KDSA-TNIPKNLEARRRLQFFA-NSLFMNMP----SPNP
VSEMMPFSVFTPYYS-ETVLYSYSDLRV-------------------ENEDGISTL-FYL
Q-------------------KIFPD------------------EWENFLERIKST---AD
A--------------------------------------VEDNDNLELRFWASYRGQTL-
---ARTVRGMMYYRRALMLQSYLEKRYLGGI-----EDG--YSG--ADYM----------
-------------------------------------------------------STQ--
GYELSPESRA-QADLKFTYVVSCQIYGQQKQKG-----AQEA----ADI-----------
---ALLMQRNE--ALRVAFIH-----VE-E---N--ALADG-------------------
----T-------------------ISKDFYSKLVKADANGKD-----------Q------
------------------------------------------------------------
-----------------------EIYSIKLPG---DP---KLGEGKPENQNHAIIFTRGD
AIQTIDMNQ----------DNYLEEAMKIRNLLEEFN----GKH----------------
--------DLRAPTIL--GVREHVFTG---------------------------------
-------------------SVSSLAWFMSNQETSFVTLGQRVLAYPLK------------
----------------------VRMHYGHPDVF-DRT-FHIT---RGGI--SKASRVINI
S--------------------------EDIYA----------------------------
--GFNSTLRQGNITHHEYIQ-VGKGRD-VGLNQI-ALFE-GKVA-GG---NGEQ--VLS-
----RDVYRLGQLFD-FFRMLSF-FFTT-VGYYV-CTMMTV-LTVY-IFLYGR-VYLALS
G-LDS-AISTK--A---RMLG-NTALDAA--LNAQ-FL-VQ-IGVFT-AVP-MIMG-FIL
E-LG-LMK-AVF-SFV-TMQLQ-LCAVFF---TFSLG-------TRTHYFGR-TILH-GG
A-----KYKA-TGRGFVVRHIKFAENYRLY-SRSHFVKA--------------LEVALLL
IVYIA--YGYT-R-----NGVS-SFILLTVSSWILVISWLFA-----P--Y-I-FN--PS
-G-FEW--QK---TVEDFDDWTAWLLYKG-G--VGIKGENSWESWWDEEQSHIQT--LRG
KILETILSLRFFIF-----QYGIVYKLHLTGA----------------------------
------------------------------------------------------------
--------------------------------DTSLAIYG----FSW-VVLLLIVMIFKV
FTVS----PKKT--------QIQLMMRLTQGIAAIGL----IAGLVL-------------
------------------------------------VVALTN--LTIPDLFACVLAIIPT
GWAILCLA----------------------IAWK-GLVR--TLGLWD-SVREIA--RMYD
AGMGMVIFAP--VAFLSWFPFVSTFQSRLLFNQAFSRGLEISLILAGNKANVQ-------
--------------------------------------------------
[31] CalS_10_Elaeis_guineensis
------------------------------------------------------------
------------------------------------------------------------
------------------------------------------------------------
-------------ARVYENWERLVRA------------------------TL---QR---
---EQLR--------S-----AGQ------GA----------------------------
------------------------------------------------------------
------------------------------------------------------------
-------GR-----------A-ATGLAGAL--PPS-LV--STNIDQILQAADDIEDEDPN
VARILCE-------------------------------Q-AY----TMAQNLDPS--SEG
R-GVLQ-----------------FKTGLMSVIKQKLAMRGGTRIDRQRDIEHLWKFYLSY
KRRHR---VDDIQREQERWMESGTFST---------EFKTRAVQMRKIYATLRALIDVLE
LLV-G--DSANDEV---G--ELIMEE---VRKMK-GSD---ATLR-GELT-GYNIVP--L
-----DAP--SLTNAISFFPE-----------------------VR--------------
-----AAISAIGYA-SDFPRLPAEF--------------------DVPQLRSPDMFDLLE
FVFGFQR------------------DNIRNQRENVVLTIANAQARLGLPVE---------
---AEP---------KIDEKVITEVFRK--VLDNYIRWCRYLGIRIVWNS----------
--------------LEALNKNRKLILISLYFLIWGEAANVRFLPEC--ICYIFHNMAKEL
DA-ILDS-PEA----I-------AAKSCTG------------------------------
----------------------------------SDGP----VSYLREIISPIYETMEA-
-------------------------------------EAA--R------NNNGK-----A
AHSAW-----RNYDDFNEYF--------------WSPS-----------CFE-L------
--AWPPRKD--------------------SSFL---RKP--KK----K------------
------------------------------------------------------------
------------------------------------------------------------
------------------------------------------------------------
------------------------------------------------------------
-------WKRTGK-----------------------SSFVEHRTFLHLYRSFHRL-----
----------WIFLFLM---FQ-GLTIIAFHKGDI-------------------------
-N------LN-TFKVVLSTGPVFFILNFLE---------------------SCLDVLLMF
-GAYSTARGFAISRL----IIKFLWFGV-SS---AFVTYLYWKVLGEKNNSNS-DS----
-----------------------------------------------------------T
YFRLYILVLGVYAAIRIAFAL-----LVKIPACHTL----SDITD-RWPFFQFFK-WIY-
--------------------------------------------------QERYYVGRGL
FE-------------------K--TSD--YARY-----------------------VLF-
WLVIFV--CKF-TFA--------------------YYLQ------IKPLIQPTNIIVEL-
-------------H-D--LKYSWH-DLVSR------------------------------
---------------------------GNKNALT--ILSLWAPVVA--------------
-----------------VYLLDILIWYTLLYALIGGLIGARAR-LGEI------------
----------------------------------------RSLEMLHKRFESFPEAF---
---------------VKNLVSSM--TRMPQDR---------QFVQ---------------
------------------------------------------------------------
-------------------------------------------DSQDMNKAYA-------
-AKFAPFWNEIIKSL--REEDYISN------------------------REMDLLSI--P
SNS--G---------SFRLVQWPLFLLTSKILLA-IDLALDCK-----------------
-----D--------------------------TQADLWNRIS--RD-QYMAYAVKECYYS
AERILH-SLV--D-----DEG----------RL------------WVERLFRELNNSISE
G---SLVV--------------T-----------ITLK----------------KLQLVV
SRFTALTGLL-IRN----------------------------------------------
-ETPELARGASRAMYDLYDVIT-------------HDLLTP------TLREQFDT-----
------------------------------------------------------------
------------WN--------ILARARNAGRLFHR----------------------IR
W--PE-------------------------E-PEI-------------------------
----KE--QVKRLHLLLTV--KDSA-ANIPKNLEARRRLQFFT-NSLFMDMP----SAKP
VTEMIPFSVFTPYYS-ETVLYSSSELRV-------------------ENEDGISIL-FYL
Q-------------------KIFPD------------------EWENFLERIGRG---GS
TDDV-S--------------------------------KDNSSDELELRFWVSYRGQTL-
---ARTVRGMMYYRRALMLQSYLERRSLGGV-----EDG--YSG-AADYI----------
-------------------------------------------------------NTQ--
GFEMSSESRA-QADLKFTYVVSCQIYGQQKQRK-----APEA----ADI-----------
---ALLMQRNE--ALRVAFIH-----VE-E---N--VSADG-------------------
----M-------------------VTKEFFSKLVKADVHGKD-----------Q------
------------------------------------------------------------
-----------------------EIYSIKLPG---DP---KLGEGKPENQNHAIIFTRGN
AIQTIDMNQ----------DNYLEEAVKMRNLLEEFH----GNH----------------
--------GLRPPTIL--GVREHVFTG---------------------------------
-------------------SVSSLAWFMSNQETSFVTLGQRVLAYPLK------------
----------------------VRMHYGHPDVF-DRI-FHIT---RGGI--SKASRVINI
S--------------------------EDIYA----------------------------
--GFNSTLRQGNITHHEYIQ-VGKGRD-VGLNQI-ALFE-GKVA-GG---NGEQ--VLS-
----RDVYRLGQLFD-FFRMLSF-YVSS-VGYYV-CTMMTV-LTIY-IFLYGR-VYLALS
G-LDS-AISHQ--A---KMLG-NTALDAA--LNAQ-FL-VQ-IGIFT-AVP-MIMG-FIL
E-QG-FLQ-AVF-SFI-TMQLQ-LCSVFF---TFSLG-------TRTHYFGR-TILH-GG
A-----KYKA-TGRGFVVRHIKFAENYRLY-SRSHFVKA--------------LEIVLLL
IVYIA--YGYT-E-----GGAS-SFILLTVSSWFLVISWLFA-----P--Y-I-FN--PS
-G-FEW--QK---TVEDFDDWTAWLLYKG-G--VGVKGENSWESWWDEEQVHIHT--LRG
RILETILSLRFFIF-----QYGIVYKLHLTGS----------------------------
------------------------------------------------------------
--------------------------------NTSLALYG----FSW-IVLFAIIIIFKI
FTLS----PKST--------NIQLFLRFAQGVFAIGL----IAALVV-------------
------------------------------------VVAVTS--LTIPDLFASSLAFIAT
GWAMLCLA----------------------ITWQ-GLVK--SLGMWH-SVREIA--RMYD
AGMGMIIFAP--VAFLSWFPFVSTFQSRLLFNQAFSRGLEISIILAGNKANVE-------
--------------------------------------------------
[32] CalS_10_Phoenix_dactylifera
------------------------------------------------------------
------------------------------------------------------------
------------------------------------------------------------
-------------ARVFENWERLVRA------------------------TL---RR---
---EQLR--------S-----AGQ------GA----------------------------
------------------------------------------------------------
------------------------------------------------------------
-------GR-----------A-AAGLAGAV--PPS-LV--STNIDQILQAAEDIQDEDPN
IARILCE-------------------------------Q-AY----TMAQNLDPS--SEG
R-GVLQ-----------------FKTGLMSVIQQKLAMKDGTAIDRQRDIENLWKFYLSY
KRRHR---VDDIQKEQERWRESGTFST---------EFETRAVEMKKIYATVWALIDVLE
LLV-R--DSATDGV---G--RLIMEE---IKKIK-RSD---ATLR-E-PT-RYNIVP--L
-----DAP--SLTNAISFFPE-----------------------VK--------------
-----AAISAIGYA-PDFPRLPAEF--------------------VAPQLRRPDMFDLLE
FVFGFQR------------------DNIQNQRENVVLTIANAQARLGLPVE---------
---AEP---------KIDEKAITEVFRK--VLDNYIKWCRYLGIRIVWNS----------
--------------LEALNKNRKLILISLYFVIWGEAANVRFLPEC--ICYIFHNMAKEL
DA-ILDS-PEA----V-------PAKSCTG------------------------------
----------------------------------SDAS----VSYLREIISPIYETIAA-
-------------------------------------EAA--R------NNNGK-----A
AHSAW-----RNYDDFNEYF--------------WSPS-----------CFE-L------
--RWPPKKD--------------------SSFL---RKP--KK----G------------
------------------------------------------------------------
------------------------------------------------------------
------------------------------------------------------------
------------------------------------------------------------
-------WKRTGK-----------------------SSFVEHRTFLHLYRSFHRL-----
----------WIFLFLM---FQ-GLTIIAFHDGHI-------------------------
-N------LN-TFKVVLSTGPAFFILNFLE---------------------SCLDVLLMF
-GAYSTARGFAISRL----IIRFFWFGV-SS---TFMTYLYWKLLGERNNSNS-DS----
-----------------------------------------------------------T
YFRLYILVLGVYVAIRIAFAL-----LVKIPACHTL----SNMSD-RWPFFQFFK-WIY-
--------------------------------------------------QERYYVGRGL
FE-------------------K--TSD--YARY-----------------------VLF-
WLVIFV--CKF-TFA--------------------YYLQ------IKPLIQPTNIIVEL-
-------------H-D--LKYSWH-DLVSR------------------------------
---------------------------GNRNALT--LLSLWAPVVA--------------
-----------------VYLLDILIWYTLLSALVGGLMGARAR-LGEI------------
----------------------------------------RSLEMLHKRFESFPEAF---
---------------VKNLVSSV--TRIPQDR---------QFIQ---------------
------------------------------------------------------------
-------------------------------------------GSQDMNKAYA-------
-AKFSPFWNEIIKSL--REEDFIGN------------------------REMDLLSI--P
SNS--G---------SFRLVQWPLFLLTSKILLA-IDFALDCK-----------------
-----D--------------------------TQADLWNRIS--RD-EYMAYAVRECYYS
AERILH-YLV--D-----DEG----------RL------------WVERLFRELNNSISE
G---SLVV--------------T-----------ITLK----------------KLPLVV
SRFTALTGLL-IRN----------------------------------------------
-ETPDLAKGASRAMYDLYDVIT-------------HDLLTP------NLREQFDT-----
------------------------------------------------------------
------------WN--------ILARARNDGRLFHR----------------------IR
W--PE-------------------------E-PEI-------------------------
----KE--QVRRLHLLLTV--KDSA-ANIPKNLEARRRLQFFT-NSLFMDMP----SAKP
VAEMMPFSVFTPYYS-ETVLYSSSELQV-------------------ENEDGISIL-FYL
Q-------------------KIFPD------------------EWENFLQRIGRG---GS
TDDV-I--------------------------------KDDSSDMLELRFWASYRGQTL-
---ARTVRGMMYYRRALMLQSYLERRYLGGV-----EDG--YSG--ADYI----------
-------------------------------------------------------NTQ--
GFELSSESRA-QADLKFTYVVSCQIYGQQKQKK-----APEA----ADI-----------
---ALLMQRNE--ALRVAFIH-----VE-E---N--VTADG-------------------
----K-------------------VTKEFFSKLVKADVHGKD-----------Q------
------------------------------------------------------------
-----------------------EIYSIKLPG---DP---KLGEGKPENQNHAIIFTRGD
AIQTIDMNQ----------DNYLEEAMKMRNLLEEFH----GNH----------------
--------GLRSPTIL--GVRENVFTG---------------------------------
-------------------SVSSLAWFMSNQETSFVTLGQRVLAYPLK------------
----------------------VRMHYGHPDVF-DRI-FHIT---RGGL--SKASRVINI
S--------------------------EDIYA----------------------------
--GFNSTLRQGNVTHHEYIQ-VGKGRD-VGLNQI-ALFE-GKVA-GG---NGEQ--VLS-
----RDVYRLGQLFD-FFRMLSF-YISS-VGYYV-CTMMTV-LTIY-IFLYGR-VYLALS
G-LDS-AISHQ--A---KMLG-NTALDAA--LNAQ-FL-VQ-IGIFT-AVP-MIMG-FIL
E-QG-LLQ-AVF-SFI-TMQLQ-LCSVFF---TFSLG-------TRTHYFGR-TILH-GG
A-----KYKA-TGRGFVVRHIKFAENYRIY-SRSHFVKA--------------LEIALLL
IVYIA--YGYT-E-----GGAS-SFILLTVSSWFLVISWLFA-----P--Y-I-FN--PS
-G-FEW--QK---TVEDFDDWTSWLLYKG-G--VGVKGENSWESWWDEEQVHIHT--LRG
RILETILSLRFVIF-----QYGIVYKLHLTGS----------------------------
------------------------------------------------------------
--------------------------------NTSLALYG----FSW-IVLFAIIVIFKI
FTLS----PKKT--------DIQLFLRFAQGIFAIGL----IAALVV-------------
------------------------------------VVAVTN--LTIPDLFASLLAFIAT
GWAILCLA----------------------ITWK-RLVK--SLGLWY-SVREIA--RMYD
AGMGMIIFAP--VAFLSWFPFVSTFQSRLLFNQAFSRGLEISLILAGNKANVQA------
--------------------------------------------------
[33] CalS_10_Phaseolus_vulgaris
------------------------------------------------------------
------------------------------------------------------------
------------------------------------------------------------
------------MVRARENWEKLVRA------------------------TL---KR---
---EHHR--------N-----AGQ------GH----------------------------
------------------------------------------------------------
------------------------------------------------------------
-------AR-----------V-PSGIAGAV--PPS-LAQ-TTNIDLILQAADEIQSEDPN
VARILCE-------------------------------Q-AY----SMAQNLDPN--SDG
R-GVLQ-----------------FKTGLMSVIKQKLAKKDGLRIDRNRDMENLWKFYLHY
KQYHR---VDDIQREEQRLQESGTFSS------SLGELKLRSTEMRKIIATLRALVEVLE
ALS-K--DADPSGV---G--GLIMEE---LRKLK-KSS---VTLS-GELT-PYNIIP--L
-----EAP--SLTNPIRIFPE-----------------------VK--------------
-----AAISAIRYT-DQFPRLPAGF--------------------KVSGQRDADMFDLLE
FVFGFQK------------------DNIRNQRENVILMIANKQSGLGIPAE---------
---TDP---------KLDEKTINEVFLK--VLDNYIKWCKYLRIRLAWNS----------
--------------LEAINRDRKLFLVSLYFLIWGEAANVRFLPEC--ICYIFHHMAKEL
DA-VLDH-GEA----R-------PAHSCLT------------------------------
----------------------------------EDGS----TKFLEKIICPIYDTLSK-
-------------------------------------EAD--R------NNNGK-----A
AHSAW-----RNYDDFNEYF--------------WSPA-----------CFE-L------
--NWPMREN--------------------SPFL---LKPTPSK----R------------
------------------------------------------------------------
------------------------------------------------------------
------------------------------------------------------------
------------------------------------------------------------
-------SKRTGK-----------------------SSFVEHRTFLHLYRSFHRL-----
----------WIFLALM---FQ-ALTIIAFNHGHI-------------------------
-N------LD-TFKSILSIGPSFVIMNFAK---------------------SFLDVLLTF
-GAYTTARGMAVSRL----VIRFFWGGL-TS---VAVTYLYLKVLQERNSRNSDNS----
-----------------------------------------------------------F
YFRIYLLVLGVYAAIRLFFAL-----LLKFPACHTL----SEMSD-Q-SFFQFFK-WIY-
--------------------------------------------------QERYYVGRGL
YE-------------------G--ISD--YCRY-----------------------VGF-
WLVVLA--CKF-TFA--------------------YFLQ------IRPLVEPTNIIVDL-
-------------Q-S--LTYSWH-DLISK------------------------------
---------------------------NNYNAFT--ILSLWAPVVA--------------
-----------------IYLMDILIFYTVMSAIVGGVIGARAR-LGEI------------
----------------------------------------RSIEMVHKRFESFPEAF---
---------------VKNLVSP-KIKRIP------------LSGQS--------------
------------------------------------------------------------
----------------------------------------TE-DSQDMNKAYA-------
-AMFAPFWNEIIKSL--REEDFISN------------------------REMDLLSI--P
SNA--G---------SLRLVQWPLFLLSSKILLA-IDLALDCK-----------------
-----D--------------------------TQTDLWNRIS--KD-EYMAYAVKECYYS
VEKILY-SIVGND-----NEG----------RL------------WVERIFREINNSIVE
G---SLVI--------------T-----------LSLK----------------KLPVVL
SRLTALTGLL-IRN----------------------------------------------
-D-PELAKGAAKAIHDLYEVVT-------------HELVSS------DLRENLDT-----
------------------------------------------------------------
------------WN--------LLARARDEGRLFSR----------------------II
W--PN-------------------------D-PEI-------------------------
----KE--LVKRLHLLLTV--KDSA-ANVPKNLEARRRLEFFT-NSLFMDMP----SAKP
VSEMLPFSVFTPYYS-ETVLYGTSELQK-------------------ENEDGISTL-FYL
Q-------------------KIFPD------------------EWENFLERIGRG-A-ST
GDAE-L--------------------------------QESSSDALELRFWASYRGQTL-
---ARTVRGMMYYRRALMLQSFLESRSLGV------DN---Y-S-QNNFI----------
-------------------------------------------------------TSQ--
DFEFSPESRA-QADLKFTYVVSCQIYGQQKQRK-----AAEA----TDI-----------
---ALLLQRNE--ALRVAFIH-----AD-E---S--IS-DA-------------------
-----------------------NSSKVFYSKLVKADINGKD-----------Q------
------------------------------------------------------------
-----------------------EIYSIKLPG---DP---KLGEGKPENQNHAIIFTRGE
AVQTIDMNQ----------DNYLEEAMKMRNLLEEFH----ASH----------------
--------GRRAPSIL--GVREHVFTG---------------------------------
-------------------SVSSLAWFMSNQETSFVTLAQRVLANPLK------------
----------------------VRMHYGHPDVF-DRI-FHIT---RGGI--SKASRVINI
S--------------------------EDIYA----------------------------
--GFNSILRLGNITHHEYIQ-VGKGRD-VGLNQI-ALFE-GKVA-GG---NGEQ--VLS-
----RDIYRLGQLFD-FFRMLSF-FFTT-VGYYV-CTMMTV-LTVY-VFLYGR-AYLAFS
G-LDE-AVSDK--A---KLAG-NTALDAA--LNAQ-FL-VQ-IGVFT-AVP-MIMG-FIL
E-LG-LLK-QVH--FSV-SNKRA-E--SG--GGF-SGHRHTMTVVMRVFHGS-RFLH-HG
M-----LT----------EKARKEERMRLA-------AA---------------------
------------------------------------MQ--------GP--M----RVD-S
GG---------------------------------V------------------------
------------------------------------------------------------
------------------------------------------------------------
------------------------------------------------------------
------------------------------------------------------------
------------------------------------------------------------
------------------------------------------------------------
------------------------------------------------------------
--------------------------------------------------
[34] CalS_10_isof_X1_Beta_vulgaris_
------------------------------------------------------------
------------------------------------------------------------
------------------------------------------------------------
------------MARVQENWERLVRA------------------------TL---RR---
---EQLR--------T-----TGP------GH----------------------------
------------------------------------------------------------
------------------------------------------------------------
-------ER-----------Q-PSGLAGAV--PPS-LGR-ASNIDAILQAADGIQDEDPN
VARILCE-------------------------------Q-AY----SMAQNLDPS--SEG
R-GVLQ-----------------FKTGLMSVIKQKLAKRDGAQIDRSRDVERLWDFYHRY
KQRHR---VDDIQREEQKWRESGVMS------TNFGEL----AGMRKVFATLRALIEVMK
ELS-K--DAAP-EV---G--KLIMEE---LRRIK-KSD---ATLS-GELT-PYNIIP--L
-----EAP--SLTNAIGVFPE-----------------------VK--------------
-----GAISSIRYN-DSFPRLPAAF--------------------EIPGHRDADMFDLLE
FVFGFQS------------------DNIKNQRENVILLVANSQSRLGLPDE---------
---RDP---------KIDEKAVNMVYKK--VLDNYFKWCKYLRIRMAWNS----------
--------------SDAITRERKLFLISLYFLIWGEAANVRFLPEC--ICYIFHNMAKEL
DA-ILDR-GEA----C-------VAESCKL------------------------------
----------------------------------ENGS----VAFLEQIIHPIYETIVK-
-------------------------------------EAE--R------NNNGR-----A
AHSAW-----RNYDDFNEYF--------------WSRS-----------CFE-L------
--GWPMKES--------------------SPFL---RKPKK-------------------
------------------------------------------------------------
------------------------------------------------------------
------------------------------------------------------------
------------------------------------------------------------
-------WKRTAK-----------------------SSFVEHRTFLHLYHSFHRM-----
----------WIFLAIM---FQ-VLTIIAFNADDL-------------------------
-N------LN-TFKVLLSVGPTFAVMNFVQ---------------------SCLDVLLMF
-GAYTRARGMAISRL----IIRLFWWCL-ST---VAVIYFYLRVLQDWNRQQT-NS----
-----------------------------------------------------------S
SFRIYILMLGVYAGVRLVFAV-----LLKMPACHAL----SQKSD-Q-SFFRFFK-WIY-
--------------------------------------------------QERYFVGRGL
YE-------------------K--PID--YARY-----------------------VLY-
WLVIFA--CKF-TFA--------------------YFLQ------IQPLVEPTKIIVTL-
-------------P-S--IRYSWH-DLVSK------------------------------
---------------------------NNHNALT--IASLWAPVIA--------------
-----------------IYIMDIHIFYTLLSALIGGVMGARAR-LGEI------------
----------------------------------------RSIEMVHKRFESFPAAF---
---------------VKNMASP-KTRRMPFDR---------QNLE---------------
------------------------------------------------------------
-------------------------------------------TAQDNTKTYA-------
-AVFAPFWNEIIKSL--REEDFISN------------------------REKDLLSM--P
SNA--G---------TLPLVQWPLFLLNSKILMA-IDLALDCK-----------------
-----D--------------------------TQADLWNRIC--RD-DYMAYAVQECYYS
IEKILR-SIV--D-----GEG----------RH------------WVERIIREINDSIRD
G---ALVI--------------T-----------LSLK----------------KIPLVQ
SRFTALTGLL-IRN----------------------------------------------
-ETPELAKGAAKALYDFYEVVT-------------HDLLST------ELREQIDT-----
------------------------------------------------------------
------------WN--------ILAKARNEGRLFSR----------------------IE
W--PK-------------------------D-PEI-------------------------
----KE--LVKRLHLLLTV--KDSA-ANVPKNLEARRRLEFFT-NSLFMDMP----PAKP
VSEMIPFSVFTPYYS-ETVLYSSSDLRV-------------------ENEDGVSIL-FYL
Q-------------------KIFPD------------------EWENFLERINRG-D-SS
GDVD-F--------------------------------EESSSDNLELRFWVSYRGQTL-
---ARTVRGMMYYRRALMLQGFMERRGLIE------ED--TSSS-TNEL-----------
-------------------------------------------------------ASV--
GFDLSSEARA-QADLKFTYVVSCQIYGQQRQRK-----APEA----ADI-----------
---NLLLQRNE--ALRVAFIH-----LE-E---S--AGAEG-------------------
---A--------------------ILKEYYSKLVKADMNGKD-----------Q------
------------------------------------------------------------
-----------------------EIYSIKLPG---DP---KLGEGKPENQNHAIIFTRGE
AIQTIDMNQ----------DNYLEEAIKMRNLLEEFN----AKH----------------
--------GIRPPTIL--GVREHVFTG---------------------------------
-------------------SVSSLAWFMSNQETSFVTLGQRVLAKPLK------------
----------------------VRMHYGHPDVF-DRI-FHIS---RGGI--SKASRVINI
S--------------------------EDIFA----------------------------
--GFNSTLRQGNITHHEYIQ-VGKGRD-VGLNQI-ALFE-GKVA-GG---NGEQ--VLS-
----RDVYRLGQLFD-FFRMLSF-YFTT-VGYYV-CTMMTV-LTIY-IFLYGR-VYLAFS
G-LDE-GMARD--A---RMFG-SAALDAV--LNAQ-FL-VQ-IGVFT-AVP-MIMG-FIL
E-LG-LLK-AIF-SFI-TMQLQ-LCSVFF---TFSLG-------TRTHYFGR-TILH-GG
A-----KYRA-TGRGFVVQHIKFAENYRLY-SRSHFIKA--------------LEVALLL
SVYIA--YGYT-R-----GGAV-SFVLLTLSSWFLVISWLFA-----P--Y-I-FN--PS
-G-FEW--QK---TVEDFDDWVSWLLYKG-G--VGIKGEHSWESWWDEEQMHIHT--WRG
RILETILSLRFFMF-----QYGIVYKLHVMPS----------------------------
------------------------------------------------------------
--------------------------------NTSLALYG----FSW-IVLAVIVVIFKI
FSFS----PKKYA-------GFQLWMRFFQGVTALGL----VAAITL-------------
------------------------------------VIILTE--LTIPDLFACVLAFIAT
GWGILCLA----------------------ITWK-KLVR--SIGLWD-SVREFA--RMYD
AGMGMIIFAP--ISILSWFPFISTFQSRLLFNQAFSRGLEISKILAGNKANVQ-------
--------------------------------------------------
[35] CalS_10_Kalanchoe_marnieriana
---------------------M--------------------------------------
------------------------------------------------------------
------------------------------------------------------------
-----------ARVRVYDNWDRIVRA------------------------TL---QR---
---EQLR--------N-----AGQ------GH----------------------------
------------------------------------------------------------
------------------------------------------------------------
-------ER-----------T-PSGIAGSV--PAS-LTK-STNIDLILQAADQIQDEDPN
VARILCE-------------------------------Q-AY----TMAQNLDPT--SDG
R-GVLQ-----------------FKTGLMSVIKQKLAQKDGEPIDRNRDVERLWQFYQQY
KKRHK---VDDIQKEELRLQETGTFS------TNLGGFEL--SDMKKTFAILRALIEVME
ALS-E--NAAP-DV---G--RLIKEE---LRRIK-RA-------D-GELI-PYNIVP--L
-----DAP--SITNAIGVFPE-----------------------VR--------------
-----GAINAIKYA-DHFPKLPDDY--------------------DIPGQRDPDMFDLLE
CVFGFQR------------------DNVRNQREHVVLIVANAQSRLEIPTG---------
---ATP---------KIDEKAINEVFFK--VLDNYTKWCKYLRIRLAWNS----------
--------------FEAINRDRKLFLISLYFCIWGEAANVRFIPEC--LCYIFHHMAKEL
DA-TLDH-GEA----N-------PIQSYLR------------------------------
----------------------------------QDGS----ASFLDKVILPIYRTMAK-
-------------------------------------EAA--N------NDNGK-----A
AHSKW-----RNYDDFNEYF--------------WSPT-----------CFE-L------
--GWPMKEN--------------------SRFL---LEPKK-------------------
------------------------------------------------------------
------------------------------------------------------------
------------------------------------------------------------
------------------------------------------------------------
-------GKRTGK-----------------------TSFVEHRTFLHLYRSFHRL-----
----------WIFLAVM---FQ-GLAIVAFNNGDL-------------------------
-N------LN-VFKTLLSIAPTFAVMNFIE---------------------SCLDVLLMF
-GAYTTARRMAVSRL----VIRFLWWGV-SS---AFVIYWYLKVLQERNNSNS-NS----
-----------------------------------------------------------F
YFRIYIFVLGTYAGLRLILAL-----FLKIPACHKL----SELSD-Q-PCFQFFK-WIY-
--------------------------------------------------QERYFVGRGL
YE-------------------R--TSD--YCRY-----------------------VLF-
WLLIFA--SKF-TFA--------------------YFLQ------IRPLVTPTNIIVNL-
-------------H-F--LEYSWH-DFVSK------------------------------
---------------------------NNHNVLT--LISLWAPVVA--------------
-----------------IYIMDIHIWYTLLSAIVGGVMGARAR-LGEI------------
----------------------------------------RSLEMVHKRFENFPEAF---
---------------VKNLVSP-LTKRLPLNR---------QASQ---------------
------------------------------------------------------------
-------------------------------------------ASHDERKSSA-------
-AIFSPFWNEIIKSL--REEDYISN------------------------REMDLLFM--P
SNT--G---------SLRLVQWPLFLLSSKIFLA-VDFAVYCK-----------------
-----D--------------------------TQTDLWNRIS--RD-EYMAYAVQECYYS
VEKILY-SLV--D-----GEG----------RL------------WVERIYKEINNSLQE
G---SLVV--------------T-----------LKLE----------------KLQLVL
SRFTALTGLL-IRN----------------------------------------------
-ETPDLAKGVAKSIFDFYEVVT-------------HDLLSD------DLRDQLDT-----
------------------------------------------------------------
------------WN--------ILARARHEGRLFSR----------------------IE
W--PK-------------------------D-PEI-------------------------
----KE--QVKRLHLLLTV--KDFA-GNIPKNLEARRRLEFFT-NSLFMDMP----SAKP
VCEMIPFCVFTPYYS-ETVLYSSSELRL-------------------ENEDGISIL-FYL
Q-------------------KIFPD------------------EWGNFLERIGRG-E-ST
GDAE-L--------------------------------QESSSDSLELRFWVSYRGQTL-
---ARTVRGMMYYRRALMLQSYLERRSLGE------DD------FRTAFP----------
-------------------------------------------------------TTQ--
GFEMSRESRA-QADLKFTYVVSCQIYGQQRQRK-----APEA----ADI-----------
---ALLLQRNE--ALRVAFIH-----VD-E---I--GDADG-------------------
----K-------------------IQKEYFSKLVKADVNGKD-----------L------
------------------------------------------------------------
-----------------------EVYSIKLPG---DP---KLGEGKPENQNHAIVFTRGE
AIQTIDMNQ----------DNYLEEAMKMRNLLEEFR----ADH----------------
--------GLRPPTIL--GIREHVFTG---------------------------------
-------------------SVSSLAWFMSNQETSFVTLGQRVLAYPLK------------
----------------------VRMHYGHPDVF-DRI-FHIS---RGGI--SKASRVINI
S--------------------------EDIYA----------------------------
--GFNSTLRQGNITHHEYIQ-VGKGRD-VGLNQI-ALFE-GKVA-GG---NGEQ--VLS-
----RDVYRIGQLFD-FFRMLSF-FFTT-VGYYV-CTMMTV-LTVY-IFLYGR-AYLAFS
G-LDY-GISRQ--A---KLLG-NTALDAA--LNAQ-FL-VQ-IGVFT-AVP-MIMG-FIL
E-LG-VLK-AIF-SFI-TMQLQ-LCSVFF---TFSLG-------TRTHYFGR-TILH-GG
A-----KYKA-TGRGFVVRHIKFADNYRLY-SRSHFVKA--------------FEVAVLL
IVYIS--YGYT-T-----GGTT-SFILLTVSSWFLVISWLFA-----P--Y-I-FN--PS
-G-FEW--QK---TVEDFDDWTGWLLYKG-G--VGVKGDNSWESWWEEEQIHIQT--LRG
RILETILSLRFFLF-----QYGVVYKLHLTGK----------------------------
------------------------------------------------------------
--------------------------------NTSISIYG----FSW-VVLLIIAAIFKF
FSFN----PKTST-------NFQLVLRFVQGVSSIVL----FTGVCL-------------
------------------------------------FVALTD--LSIADLFASLLAYIPT
GWAIISLA----------------------ITWK-KIVR--NLGLWE-SVREFA--RMYD
AGMGMLIFAP--IAFLSWFPFISTFQSRLLFNQAFSRGLEISLILAGNKANVDL------
--------------------------------------------------
[36] CalS_10_Morus_notabilis
------------------------------------------------------------
------------------------------------------------------------
------------------------------------------------------------
------------MARVYDNWERLVRA------------------------TL---KR---
---EQLR--------A-----AGQ------GH----------------------------
------------------------------------------------------------
------------------------------------------------------------
-------GR-----------T-PIGIAGAV--PPS-LGK-TTNIEAILQAADEILSENPT
VSRILCE-------------------------------Q-AY----SMAQNLDPS--SDG
R-GVLQ-----------------FKTGLMSVIKQKLAKRDGGRIDRNRDIEHLWEFYQRY
KRRHR---VDDMQREEQRLRESGSFS------ANFGELELRSLEMTRIVATLKALVEVME
ALS-N--DADPDGV---G--RLIKDE---LRRLK-ASE---ATLS-AELI-PYNIVP--L
-----EAP--SLTNAIGFFPE-----------------------VR--------------
-----GAISAIRYC-EHFPRLPADF--------------------EIYGQRDADTFDLLE
YVFGFQK------------------DNIRNQREHVVLAIANAQSRLGIPVE---------
---ADP---------KIDEKAINEVFLK--VLDNYIKWCKYLRIRIAWNS----------
--------------LEAINRDRKIFLVSLYLLIWGEAANVRFLPEC--ICYIFHHMAKEL
DA-ILDH-GEA----N-------PAASCVT------------------------------
----------------------------------ETGS----VSFLEKIIYPIYQTMVD-
-------------------------------------EAD--R------NNSGK-----A
AHSAW-----RNYDDFNEYF--------------WSPA-----------CFE-L------
--GWPMKSD--------------------SSFL---LKPH-KK-----------------
------------------------------------------------------------
------------------------------------------------------------
------------------------------------------------------------
------------------------------------------------------------
-------GKRTGK-----------------------STFVEHRTFLHLYRSFHRL-----
----------WIFLALM---FQ-ALAIIAFNDGTI-------------------------
-N------LD-TFKSVLSIGPTFAIMSFLE---------------------SCLDVVLMF
-GAYTTARGMAISRL----VIR--------------------KVLEERNGRNSDNS----
-----------------------------------------------------------F
YFRIYILVLGIYAALRLGLDL-----LLKFPACHVL----SEMSD-Q-SFFQFFK-WIY-
--------------------------------------------------QERYYVGRGL
YE-------------------S--LSD--YCRY-----------------------VLY-
WLVIFI--CKF-TFA--------------------YFLQ------IKPLVDPTKDIREL-
-------------V-R--LDYSWH-DLISK------------------------------
---------------------------KNNNALT--IVSLWAPVVA--------------
-----------------IYLMDIHIWYTIMSAIVGGVMGARAR-LGEI------------
----------------------------------------RSIEMVHKRFVSFPEAF---
---------------VKNLVSP-QTNRLPFNR---------QAPQ---------------
------------------------------------------------------------
-------------------------------------------DSQDMNKTYA-------
-AMFSPFWNEIIKSL--REEDYISN------------------------REMDLLAC--P
SNT--G---------SLRLVQWPLFLLSSKILLA-VDLALDCK-----------------
-----D--------------------------TQADLWNRIC--RD-EYMAYAVQECYYS
IEKLLY-SLI--D-----GEG----------RL------------WVERIYREINNSILE
G---SLVI--------------T-----------LSLK----------------KLPLVL
SRFTALTGLL-LRN----------------------------------------------
-EDPELAKGAAKALFDLYEVVT-------------HDLLSS------DLREQLDT-----
------------------------------------------------------------
------------WN--------ILARARNEGRLFSR----------------------IE
W--PK-------------------------D-PEI-------------------------
----KE--LVKRLHLLLTV--KDSA-ANIPKNLEARRRLEFFT-NSLFMDMP----SAKP
VSEMMPFSVFTPYYN-ETVLYSSSELQK-------------------ENEDGISIL-FYL
Q-------------------KIFPD------------------EWKNFLERIGRP-D-ST
ADAE-L--------------------------------QKISSDSLELRFWVSYRGQTL-
---ARTVRGMMYYRRALMLQSYLERRSLGV------DG---YS-QSSIP-----------
-------------------------------------------------------TSQ--
GFELSRESRA-QADIKFTYVVSCQIYGQQKQRK-----VPEA----ADI-----------
---SLLLQRNE--ALRVAFIH-----EE-E---S--GATNE-------------------
----K-------------------VSREFYSKLVKADIHGKD-----------Q------
------------------------------------------------------------
-----------------------EIFSIKLPG---NP---KLGEGKPENQNHAIIFTRGE
AVQTIDMNQ----------DNYLEEAMKMRNLLEEFH----TSH----------------
--------GLRRPSIL--GVREHVFTG---------------------------------
-------------------SVSSLAWFMSNQETSFVTLGQRVLAYPLK------------
----------------------TRMHYGHPDVF-DRI-FHIT---RGGI--SKASRVINI
S--------------------------EDIFA----------------------------
--GFNSTLRQGNITHHEYIQ-VGKGRD-VGLNQI-ALFE-GKVA-GG---NGEQ--VLS-
----RDVYRLGQLFD-FFRMLSF-FFTT-VGYYV-CTMMTV-ITVY-IFLYGR-VYLAFS
G-VDE-QIVKQ--A---KRYG-NTALDAA--LNAQ-FL-VQ-IGVFT-AVP-MIVG-FIL
E-LG-LLK-AVF-SFI-TMQLQ-LCSVFF---TFSLG-------TRTHYFGR-TILH-GG
A-----KYRA-TGRGFVVRHIKFAENYRLY-SRSHFVKA--------------LEVALLL
IVYIA--YGYT-G-----RGAT-SFVLLTLSSWFMVISWLFA-----P--Y-I-FN--PS
-G-FEW--QK---TVEDFDDWTSWLLYKG-G--VGVKGDDSWESWWDEEQLHIQT--LRG
RLLETILSLRFLMF-----QYGIVYKLHLTAE----------------------------
------------------------------------------------------------
--------------------------------DTSLAVYG----FSW-IVLVAIVMVFKI
FTYS----PKKSS-------SFQLVMRFMQGVTSLSL----VAAITL-------------
------------------------------------VVIFTD--LSIADLFASILAFIPT
GWAIICLA----------------------ITWK-KVVR--SLGLWD-SVREFS--RMYD
AGMGMIIFAP--IAVLSWFPFISTFQSRLLFNQAFSRGLEISIILAGNKANVD-------
--------------------------------------------------
[37] CalS_10_Malus_domestica
------------------------------------------------------------
------------------------------------------------------------
------------------------------------------------------------
------------------------------------------------------------
------------------------------------------------------------
------------------------------------------------------------
------------------------------------------------------------
------------------------------------------------------------
------------------------------------------------------------
------------------------------------------------------------
------------------------------------------------------------
-----------------------------LRKVK-NTG---ATLS-GELT-AYNIVP--L
-----EAP--SLTNAIGVFPE-----------------------VT--------------
-----GAISALRYT-EEFPRLPADF--------------------QISGQRAADMFXLLE
CVFGFQK------------------DNVRNQRENVVLTIANAQSRLGIPGS---------
---ADA---------KVDEKAINEVFLK--VLDNYIKWCKYLRIRLAWNS----------
--------------LQAIDQDRKLFLVSLYFLIWGEAANVRFLPEC--ICYIFHHMAKEL
DA-ILDH-GEA----N-------PAASCRT------------------------------
----------------------------------ESGS----VSFLDQIIFPIYETLAA-
-------------------------------------EAA--X------NNNGK-----A
AHSAW-----RNYDDFNEYF--------------WSPA-----------CFG-L------
--SWPMRRD--------------------SPFL---LKP--KK-----------------
------------------------------------------------------------
------------------------------------------------------------
------------------------------------------------------------
------------------------------------------------------------
-------GKXTGK-----------------------STFVEHRTFFHLYRSFHRL-----
----------WIFLALM---FQ-ALAIIAFNKGRI-------------------------
-N------LD-TIKTVLSIGPTFAIMSFIE---------------------SFLDVVLMF
-GAYTTARAMAISRL----VIRFFWFGL-SS---VAVTYIYLKVLQERNDRNS-DS----
-----------------------------------------------------------F
YFRIYILVLGVYAALRICLAL-----LLKFPGCHKI----SEMSD-Q-SFFQFFK-WIY-
--------------------------------------------------QERYFVGRGL
YE-------------------K--MSD--YCRY-----------------------VLF-
WLVIFI--CKF-TFT--------------------YFLQ------IKPLVEPTKIIVNL-
-------------P-S--LQYAWH-DLVSK------------------------------
---------------------------NNHNALT--VACLWAPVVG--------------
-----------------IYLMDFYIWYTLLSAIIGGVIGARAR-LGEI------------
----------------------------------------RSIEMVHKRFESFPEAF---
---------------DKNLVSQN--KRLPFNT---------QSSQ---------------
------------------------------------------------------------
-------------------------------------------DSQHPNKMYA-------
-ATFSPFWNEIIKSL--REEDFISN------------------------REMDLLCI--P
SNT--G---------SLRLVQWPLFLLSSKILLA-IDLALDCK-----------------
-----D--------------------------TQADLWNRIC--RD-EYMAYAVQEVYYS
IEKILY-SLV--D-----GEG----------RL------------WVERIYREINNSIME
G---SLVI--------------T-----------LTLK----------------KLPQVL
QKLTALTGLL-IRN----------------------------------------------
-ETDVLAKGAAKSVFDLYEVVT-------------HDLLSS------DLREQLDT-----
------------------------------------------------------------
------------WS--------LLAKARNEGRLFSR----------------------IK
W--PN-------------------------D-PET-------------------------
----KE--LVKRLHLLVTV--KDSA-ANVPKNLEARRRLEFFT-NSLFMDMP----SAKP
VSEMVPFCVFTPYYS-ETVLYSSSELRV-------------------ENEDGISIL-FYL
Q-------------------KIFPD------------------EWDNFLERIGRG-E-ST
GDAE-L--------------------------------QENSSDSLELRFWVSYRGQTL-
---ARTVRGMMYYRRALMLQSFLERRSLGV------DD---FP-QNDVF-----------
-------------------------------------------------------TSQ--
GYELSCESRA-QADLKFTYVVSCQIYGQQKQRK-----AXEA----ADI-----------
---SLLLQRNE--ALRVAYIH-----VE-E---S--GAIEG-------------------
----K-------------------TIKEFYSKLVKADIHGKD-----------Q------
------------------------------------------------------------
-----------------------EIYSIKLPG---DP---KLGEGKPENQNHAIIFTRGE
AVQTIDMNQ----------DNYLEEAMKMRNLLEEFR----RNH----------------
--------GLRHPTIL--GVREHVFTG---------------------------------
-------------------SVSSLAWFMSNQETSFVTLAQRILAYPLK------------
----------------------VRMHYGHPDVF-DRI-FHTT---RGGI--SKSSRVINI
S--------------------------EDIFG----------------------------
--GFNSTLRQGNITHHEYIQ-VGKGRD-VGLNQI-ALFE-GKVA-GG---NGEQ--VLS-
----RDVYRIGQLFD-FFRMFSF-FYTT-VGFYV-CTMMTV-LVVY-IFLYGR-AYLAFS
G-LDR-AIARQ--A---KLSG-NVALDAV--LNTQ-FL-VQ-IGIFT-AVP-MIMG-FIL
E-LG-LLK-AVF-SFI-TMQLQ-LCSVFF---TFSLG-------TKTHYFGR-TILH-GG
A-----KYRA-TGRGFVVKHIKFAENYRLY-SRSHFVKA--------------FEVALLL
IVYIA--YGYV-D-----GGAV-SYILLTLSSWFLVISWLFA-----P--Y-I-FN--PS
-G-FEW--QK---TVEDFDDWTGWLLYRG-G--VGVKGEHSWESWWDEEQMHIQT--LRG
RILETILSLRFFLF-----QYGVVYKLHITAK----------------------------
------------------------------------------------------------
--------------------------------DTSLAIYG----FSW-VVLVTIVLIFKV
FSYS----PKKSA-------NFQLVMRFAQGVAALGL----VAVIAL-------------
------------------------------------LVIFTE--LSIADLFASLLAIIPT
GWAILCLA----------------------VTWK-RIVR--SLGLWD-SVREFA--RMYD
AGMGMFIFAP--IAFLSWFPFISTFQSRLLFNQAFSRGLEISLILAGNKANVDV------
--------------------------------------------------
[38] CalS_10_Fragaria_vesca_vesca
------------------------------------------------------------
------------------------------------------------------------
------------------------------------------------------------
------------MARVYDNWERLVRA------------------------TL---KR---
---EQLR--------T-----SGQ------GH----------------------------
------------------------------------------------------------
------------------------------------------------------------
-------GR-----------T-PSGIAGAV--PTS-LGK-GTNIDAILQAADALQDEDAN
VSRILCE-------------------------------Q-AY----SMAQNLDPT--SDG
R-GVLQ-----------------FKTGLMSVIKQKLARRDGGQIDRNRDIEHLWEFYQRY
KQRHR---LEDMQKAEQKMRESGTFT------ANFGDY----TEMKKTIAILRALVEVME
FLS-K--DADPYGV---G--RQITEE---LRRIK-STD---KTLS-GELT-AYNIVP--L
-----EAP--SLTNAIGVFPE-----------------------VR--------------
-----GAILAIRYT-EQFPRLPAKF--------------------EISGQRDADMFDLLE
YVFGFQK------------------DNVRNQRENIVLTIANAQSRLGIPAQ---------
---ADP---------KIDETAINEVFLK--VLDNYIKWCKYLRIRLVWNS----------
--------------LQAINRDRKLFLVSLYFLIWGEAANVRFLPEC--ICYIFHNMAKEL
DA-ILDH-GDA----I-------PAGSCTI------------------------------
----------------------------------ENDS----VSFLKQIVEPIYETLAA-
-------------------------------------EAD--R------NNNGK-----A
AHSKW-----RNYDDFNEYF--------------WSPA-----------CFE-L------
--NWPMRRD--------------------SAFL---LKP--RG-----------------
------------------------------------------------------------
------------------------------------------------------------
------------------------------------------------------------
------------------------------------------------------------
-------RKRTGK-----------------------STFVEHRTFLHLYRSFHRL-----
----------WIFLALM---FQ-ALAIIAFNDGKI-------------------------
-N------LA-TFKSVLSIGPVFAIMNFVE---------------------SSLDVLLMF
-GAYTTARGMAISRL----VIRFFWFGL-SS---AAVTYLYLKVLQERNHNSN-NS----
-----------------------------------------------------------F
YFRIYILVLGVYAALRLVLAL-----LLKFPACHKL----SEMSD-Q-SFFQFFK-WIY-
--------------------------------------------------EERYFVGRGL
YE-------------------R--MSD--YLRS-----------------------VLF-
WLVIFT--CKF-LFT--------------------YFLQ------IKPLVEPTQIIVDL-
-------------P-S--VQYAWH-DLVSQ------------------------------
---------------------------NNKNVLT--VASLWAPVVA--------------
-----------------IYLMDIHIWYTLLSAVVGGVMGARSR-LGEI------------
----------------------------------------RSIEMVHKRFESFPEAF---
---------------VKNLVSQSQKQRFPSNS---------QPSQ---------------
------------------------------------------------------------
-------------------------------------------DSQALNKTNA-------
-AIFSPFWNEIIKSL--REEDFISN------------------------REKDLLSI--P
SNT--G---------SLRLVQWPLFLLSSKILLA-IDLAIDCK-----------------
-----D--------------------------TQADLWSRIC--RD-EYMAYAVQECYYS
IEKILH-SLV--E-----GEG----------RL------------WVERIYREINNSMVE
G---SLVL--------------T-----------LNLP----------------KLPSVL
RKFTALTGLL-IRP----------------------------------------------
-ETDVQAKGAAKAIFDVYEAVT-------------HDLLSA------DLREQLDT-----
------------------------------------------------------------
------------WS--------LLAKARNEGRLFSR----------------------IK
W--PN-------------------------D-TET-------------------------
----KD--LIKRLYLLLTV--KDSA-ANIPKNLEARRRLEFFT-NSLFMDMP----SAKP
VSEMVPFSVFTPYYS-ETVLYSSSELRL-------------------ENEDGISTL-FYL
Q-------------------KIFPD------------------EWDNFLERIGRD-Q-ST
GDAE-L--------------------------------QENSSDALELRFWVSYRGQTL-
---ARTVRGMMYYRKALMLQSYLERRSLGV------DD---YS-QVESF-----------
-------------------------------------------------------TSQ--
GFESSTESRA-QADLKFTYVVSCQIYGQQKQRK-----APEA----ADI-----------
---SLLLQRNE--ALRVAYIH-----VE-E---T--GTADG-------------------
----K-------------------IMKEFYSKLVKADINGKD-----------Q------
------------------------------------------------------------
-----------------------EIYSIKLPG---DP---KLGEGKPENQNHAIVFTRGE
AVQTIDMNQ----------DNYLEEAMKMRNLLEEFR----KIH----------------
--------GLRPPSIL--GVREHVFTG---------------------------------
-------------------SVSSLASFMSNQETSFVTLAQRVLAFPLK------------
----------------------VRMHYGHPDVF-DRI-FHIT---RGGI--SKSSRVINI
S--------------------------EDIFA----------------------------
--GFNSTLRQGNITHHEYIQ-VGKGRD-VGLNQI-ALFE-GKVA-GG---NGEQ--VLS-
----RDVYRLGQLFD-FFKMFSF-FYTT-VGYYV-CTMMTV-LIVY-IFLYGR-AYLAFS
G-LDR-AIALQ--A---KMLG-NTALDAV--LNAQ-FL-VQ-IGIFT-AVP-MIMG-FIL
E-MG-LLK-AVF-SFI-TMQLQ-LCSVFF---TFSLG-------TRTHYFGR-TILH-GG
A-----KYRA-TGRGFVVQHIKFADNYRLY-SRSHFVKA--------------FEVALLL
IVYIA--YGYT-D-----GGAV-SYVLLTLSSWFLVISWLFA-----P--Y-I-FN--PS
-G-FEW--QK---TVEDFDDWTSWLLYKG-G--VGVKGENSWESWWDEEQMHIQT--LRG
RILETILSLRFFIF-----QYGIVYKLHLTGK----------------------------
------------------------------------------------------------
--------------------------------DTSLAIYG----FSW-VVLITIVMIFKV
FTFN----HKKSA-------KFQLFMRFTQGITSLGL----IAAITL-------------
------------------------------------LVIFTR--LSIADLFASVLAIIPT
GWAIICLA----------------------ITWK-RIVK--SLGLWD-SVREFA--RMYD
AGMGMLIFAP--IVFLSWFPFISTFQSRLLFNQAFSRGLEISLILAGNKANVE-------
--------------------------------------------------
[39] CalS_10_like_Pyrus_x_bretschne
------------------------------------------------------------
------------------------------------------------------------
------------------------------------------------------------
------------MARVYDNWKRLVRA------------------------TL---KR---
---EQLR--------S-----SGQ------GH----------------------------
------------------------------------------------------------
------------------------------------------------------------
-------ER-----------V-PSGIAGAV--PPS-LGK-TTNIDAILQAADAIQAEDPN
VSRILCE-------------------------------Q-AY----SMAQNLDPK--SDG
R-GVLQ-----------------FKTGLMSVIKQKLAKKDGGQIDRNRDIEHLWDFYQRY
KRRHR---VDDIQKQEQRWRESGTFS------ADFGDY----LEMKKTIATLRALVEVME
ALS-K--DADPNGV---G--RLITEE---LRKVK-NTG---ATLS-GELT-AYNIVP--L
-----EAP--SLTNAIGVFPE-----------------------VR--------------
-----GAISALRYT-EEFPRLPADF--------------------EISGQRAADMFDLLE
CVFGFQK------------------DNVRNQRENVVLTIANAQSRLGIPGL---------
---ADP---------KIDEKAINEVFLK--VLDNYIKWCRYLRIRLAWNS----------
--------------LQAIDRDRKLFLVSLYFLIWGEAANVRFLPEC--ICYIFHHMAKEL
DA-ILDH-GEA----N-------PAASCRT------------------------------
----------------------------------ESGS----VSFLDQIILPIYETLAA-
-------------------------------------EAA--R------NNNGK-----A
AHSAW-----RNYDDFNEYF--------------WSPA-----------CFG-L------
--SWPMRRD--------------------SPFL---LKP--KK-----------------
------------------------------------------------------------
------------------------------------------------------------
------------------------------------------------------------
------------------------------------------------------------
-------GKRTGK-----------------------STFVEHRTFFHLYRSFHRL-----
----------WIFLALM---FQ-ALAIIAFNKGRI-------------------------
-N------LD-TIKTVLSIGPTFAIMNFIE---------------------SFLDVVLMF
-GAYTTARGMAISRL----VIRFFWFGL-SS---VAVTYIYLKVLQERNDRNS-DS----
-----------------------------------------------------------F
YFRIYILVLGVYAALRMGLAL-----LLKFPGCHKI----SEMSD-Q-SFFQFFK-WIY-
--------------------------------------------------QERYFVGRGL
YE-------------------K--MSD--YCRY-----------------------VLF-
WLVIFI--CKF-TFT--------------------YFLQ------IKPLVEPTKIIVNL-
-------------P-S--LQYAWH-DLMSK------------------------------
---------------------------NNHNALT--VACLWAPVVG--------------
-----------------IYLMDFYIWYTLLSAIIGGVIGARAR-LGEI------------
----------------------------------------RSIEMVHKRFESFPEAF---
---------------DKNLVSQN--KRLPFNT---------QSSQ---------------
------------------------------------------------------------
-------------------------------------------DSQDPNKMYA-------
-ATFSPFWNEIIKSL--REEDFISN------------------------REMDLLCI--P
SNT--G---------SLKLVQWPLFLLSSKILLA-IDLALDCK-----------------
-----D--------------------------TQADLWNRIC--RD-EYMAYAVQEVYYS
IEKILY-SLV--D-----GEG----------KL------------WVERIYREINNSIME
G---SLVI--------------T-----------LTLK----------------KLPQVL
QKLTALTGLL-IRN----------------------------------------------
-ETDVLAKGAAKSVFDLYEVVT-------------HDLLSS------DLREQLDT-----
------------------------------------------------------------
------------WS--------LLAKARNEGRLFSR----------------------IK
W--PN-------------------------D-PET-------------------------
----KE--LVKRLHLLVTV--KDSA-ANIPKNLEARRRLEFFT-NSLFMDMP----SAKP
VSEMVPFCVFTPYYS-ETVLYSSSELRV-------------------ENEDGISIL-FYL
Q-------------------KIFPD------------------EWDNFLERIGRG-E-ST
GDAE-L--------------------------------QENSSDSLELRFWVSYRGQTL-
---ARTVRGMMYYRRALMLQSFLERRSPGV------DD---YP-QNDVF-----------
-------------------------------------------------------TSQ--
GYELSRESRA-QADLKFTYVVSCQIYGQQKQRK-----APEA----ADI-----------
---SLLLQRNE--ALRVAYIH-----VE-E---S--GAIEG-------------------
----K-------------------TTKEFYSKLVKADINGKD-----------Q------
------------------------------------------------------------
-----------------------EIYSIKLPG---DP---KLGEGKPENQNHAIIFTRGE
AVQTIDMNQ----------DNYLEEAMKMRNLLEEFR----RNH----------------
--------GLRHPTIL--GVREHVFTG---------------------------------
-------------------SVSSLAWFMSNQETSFVTLAQRILAYPLK------------
----------------------VRMHYGHPDVF-DRI-FHTT---RGGI--SKSSRVINI
S--------------------------EDIFG----------------------------
--GFNSTLRQGNITHHEYIQ-VGKGRD-VGLNQI-ALFE-GKVA-GG---NGEQ--VLS-
----RDVYRIGQLFD-FFRMFSF-FYTT-VGFYV-CTMMTV-LVVY-IFLYGR-AYLAFS
G-LDR-AIARQ--A---KLSG-NVALDAV--LNTQ-FL-VQ-IGIFT-AVP-MIMG-FIL
E-LG-LLK-AVF-SFI-TMQLQ-LCSVFF---TFSLG-------TKTHYFGR-TILH-GG
A-----KYRA-TGRGFVVKHIKFAENYRLY-SRSHFVKA--------------FEVALLL
IVYVA--YGYV-D-----GGAV-SYILLTLSSWFLVISWLFA-----P--Y-I-FN--PS
-G-FEW--QK---TVEDFDDWTGWLLYRG-G--VGVKGEHSWESWWDEEQMHIQT--LRG
RILETILSLRFFMF-----QYGVVYKLQITAK----------------------------
------------------------------------------------------------
--------------------------------DTSLAIYG----FSW-VVLVTIVLIFKV
FSYS----PKKSA-------NFQLVMRFAQGVASLGL----VAVIAL-------------
------------------------------------LVIFTE--LSITDLFASLLAIIPT
GWAILCLA----------------------VTWK-RIVR--SLGLWD-SVREFA--RMYD
AGMGMFIFAP--IAFLSWFPFISTFQSRLLFNQAFSRGLEISLILAGNKANVD-------
--------------------------------------------------
[40] CalS_10_Prunus_mume
------------------------------------------------------------
------------------------------------------------------------
------------------------------------------------------------
------------MARVFDNWERLVRA------------------------TL---KR---
---EQLR--------S-----SGQ------GH----------------------------
------------------------------------------------------------
------------------------------------------------------------
-------ER-----------V-PSGIAGAV--PPS-LGK-TTNIDAILQAADAIQAEDPN
VSRILCE-------------------------------Q-AY----GMAQNLDPK--SDG
R-GVLQ-----------------FKTGLMSVIKAKLAKRDGGQIDRNHDIEHLWDFYQRY
KRRHK---VDDIQRQEQRWRESGTFS------AGLGDY----LEMKKTFATLRAIVEVME
ALS-K--DADPNGV---G--RLITEE---LRRIK-NTD---ATLS-GDL--AYNIVP--L
-----EAP--SLTNAIGVFPE-----------------------VR--------------
-----GAISAIRYT-EQFPRLPAAF--------------------EISGQRDADMFDLLE
CVFGFQK------------------DNVRNQRENVVLTVANTQSQLGVPVD---------
---ANP---------KIDEKAVNEVFLK--VLDNYIKWCRYLRIRLAWNS----------
--------------LEAIDQDRKLFLVSLYFLIWGEAANVRFLPEC--ICYIFHHMAKEL
DA-ILDH-GEA----N-------PAASCRT------------------------------
----------------------------------ESGS----VSFLEQIIHPIYETLAA-
-------------------------------------EAA--R------NNNGK-----A
AHSSW-----RNYDDFNEYF--------------WSPA-----------CFE-L------
--SWPMRKD--------------------SRFL---LKP--KK-----------------
------------------------------------------------------------
------------------------------------------------------------
------------------------------------------------------------
------------------------------------------------------------
-------GKRTGK-----------------------STFVEHRTFFHLYRSFHRL-----
----------WIFLALM---FQ-ALTIIAFHGGHI-------------------------
-N------LE-TFKIVLSIGPTFAIMNFME---------------------SFLDVLLMF
-GAYTTARGMAISRL----AIRFFWFGL-TS---VGVTYIYVKVLQERNDKNS-DS----
-----------------------------------------------------------F
YFRIYVLVLGIYAALRIVLAL-----LLKFPACHSL----SEMSD-Q-SFFQFFK-WIY-
--------------------------------------------------QERYFVGRGL
YE-------------------K--MSD--YCRF-----------------------VLF-
WLVIFV--CKF-TFT--------------------YFLQ------IKPLVEPTRIIVNL-
-------------P-S--LEYAWH-DLVSK------------------------------
---------------------------NNHNALT--VASLWAPVVA--------------
-----------------IYLMDIHIWYTLLSAIIGGVMGARSR-LGEI------------
----------------------------------------RSIEMVHKRFESFPEAF---
---------------VRKLVSQN--KRLPFNS---------QSSQ---------------
------------------------------------------------------------
-------------------------------------------DSQDS-KTYA-------
-AIFSPFWNEIIKSL--REEDFISN------------------------REMDLLCI--P
SNT--G---------SLRLVQWPLFLLSSKILLA-IDLALDCK-----------------
-----D--------------------------TQADLWNRIC--RD-EYMAYAVQECYYS
IEKILY-SLV--D-----GEG----------RL------------WVERIYREINNSIME
G---SLVI--------------T-----------LILK----------------NLPLVL
KRFTALTGLL-IRN----------------------------------------------
-ETDVLAKGAAKAVFDLYEVVT-------------HDLLSS------DLREQLDT-----
------------------------------------------------------------
------------WS--------LLAKARNEGRLFSR----------------------IK
W--AN-------------------------D-PET-------------------------
----KE--LVKRLHLLLTV--KDSA-ANIPKNLEARRRLEFFT-NSLFMDMP----SAKP
VSEMVPFSVFTPYYS-ETVLYSSSELRV-------------------ENEDGISIL-FYL
Q-------------------KIFPD------------------EWDNFLERIGRG-E-ST
GDAE-L--------------------------------QQNSSDSLELRFWVSYRGQTL-
---ARTVRGMMYYRKALMLQSYLEGRSLGV------DD---HP-QNVAF-----------
-------------------------------------------------------TSQ--
GFELSRESRA-QVDLKFTYVVSCQIYGQQKQRK-----APEA----ADI-----------
---SLLLQRNE--ALRVAYIH-----VE-E---S--GAIEG-------------------
----K-------------------TTKEFYSKLVKADIHGKD-----------Q------
------------------------------------------------------------
-----------------------EIYSIKLPG---DP---KLGEGKPENQNHAIVFTRGE
AVQTIDMNQ----------DNYLEEAMKMRNLLEEFH----KNH----------------
--------GLRPPTIL--GVREHVFTG---------------------------------
-------------------SVSSLAWFMSNQETSFVTLAQRVLAYPLK------------
----------------------VRMHYGHPDVF-DRI-FHTT---RGGI--SKASRVINI
S--------------------------EDIFA----------------------------
--GFNSTLRQGNITHHEYIQ-VGKGRD-VGLNQI-ALFE-GKVA-GG---NGEQ--VLS-
----RDVYRLGQLFD-FFRMFSY-FYTT-IGFYV-CTMMTV-LVVY-IFLYGR-VYLAFS
G-LDR-AIAKQ--A---KLSG-NTALDAV--LNAQ-FL-VQ-IGIFT-AVP-MVMG-FIL
E-LG-LLK-AVF-SFI-TMQLQ-LCSVFF---TFSLG-------TRTHYFGR-TILH-GG
A-----KYRA-TGRGFVVRHIKFAENYRLY-SRSHFVKA--------------FEVALLL
IVYIA--YGYT-D-----GGAV-SFVLLTLSSWFLVISWLFA-----P--Y-I-FN--PS
-G-FEW--QK---TVEDFDDWTSWLLYRG-G--VGVKGENSWESWWDEEQMHIQT--LRG
RILETILSLRFFLF-----QYGIVYKLHITGK----------------------------
------------------------------------------------------------
--------------------------------GTSLAIYG----FSW-VVLVAIVMIFKV
FTFS----PKKSA-------NFQLVMRFIQGVASLGL----VAVIAL-------------
------------------------------------LVVFTG--LSIPDLFASFLAIVPT
GWAIICLA----------------------ITWK-KIVR--SLGLWD-SVREFA--RMYD
AGMGMLIFAP--IAFLSWFPFISTFQSRLLFNQAFSRGLEISLILAGNKANVEV------
--------------------------------------------------
[41] CalS_10_Prunus_persica
------------------------------------------------------------
------------------------------------------------------------
------------------------------------------------------------
------------MARVYDNWERLVRA------------------------TL---KR---
---EQLR--------S-----SGQ------GH----------------------------
------------------------------------------------------------
------------------------------------------------------------
-------ER-----------V-PSGIAGAV--PPS-LGK-TTNIDAILQAADAIQAEDPN
VSRILCE-------------------------------Q-AY----SMAQNLDPK--SDG
R-GVLQ-----------------FKTGLMSVIKQKLAKRDGGQIDRNRDIEHLWDFYQRY
KRRHK---VDDIQRQEQRWRESGTFS------ADFGDY----LEMKKTFATLRALVEVME
ALS-K--DADPNGV---G--RLITEE---LRRIK-NTD---ATLS-GDL--AYNIVP--L
-----EAP--SLTNAIGVFPE-----------------------VR--------------
-----GAISAIRYT-EQFPRLPAAF--------------------EIYGQRGADMFDLLE
CVFGFQK------------------DNVRNQRENVVLTVANTQSRLGVPVE---------
---ADP---------KIDEKAVNEVFLK--VLDNYIKWCRYLRIRLAWNS----------
--------------LEAIDRDRKLFLVSLYFLIWGEAANVRFLPEC--ICYIFHHMAKEL
DA-ILDH-GEA----N-------PASSCRT------------------------------
----------------------------------ESGS----VSFLEQIIHPIYETLAA-
-------------------------------------EAA--R------NNNGK-----A
AHSSW-----RNYDDFNEYF--------------WSPA-----------CFE-L------
--SWPMRKD--------------------SRFL---LKP--KK-----------------
------------------------------------------------------------
------------------------------------------------------------
------------------------------------------------------------
------------------------------------------------------------
-------GKRTGK-----------------------STFVEHRTFFHLYRSFHRL-----
----------WIFLALM---FQ-ALTIIAFNGGRI-------------------------
-N------LE-TFKIVLSIGPTFAIMNFIE---------------------SFLDVLLMF
-GAYTTARGMAISRL----AIRFFWFGL-TS---VCVTYIYLKVLQERNDRNS-DS----
-----------------------------------------------------------F
YFRIYVLVLGIYAALRIVLAL-----LLKLPACHSL----SEMSD-Q-SFFQFFK-WIY-
--------------------------------------------------QERYFVGRGL
YE-------------------K--MSD--YCRS-----------------------VLF-
WLVIFV--CKF-TFT--------------------YFLQ------IKPLVEPTRIIVKL-
-------------P-S--LEYAWH-DLVSK------------------------------
---------------------------NNHNALT--VASLWAPVVA--------------
-----------------IYLMDIHIWYTLLSAIIGGVMGARSR-LGEI------------
----------------------------------------RSIEMVHKRFESFPEAF---
---------------VRKLVSQN--KRLPFNS---------QSSQ---------------
------------------------------------------------------------
-------------------------------------------DSQDS-KTYA-------
-AIFSPFWNEIIKSL--REEDFISN------------------------REMDLLCI--P
SNA--G---------SLRLVQWPLFLLSSKILLA-IDLALDCK-----------------
-----D--------------------------TQADLWNRIC--RD-EYMAYAVQECYYS
IEKILY-SLV--D-----GEG----------RL------------WVERIYREINNSIME
G---SLVI--------------T-----------LILK----------------NLPLVL
KRFTALTGLL-IRN----------------------------------------------
-ETDVLAKGAAKAVFDLYEVVT-------------HDLLSS------DLREQLDT-----
------------------------------------------------------------
------------WS--------LLAKARNEGRLFSR----------------------IK
W--AN-------------------------D-PET-------------------------
----KE--LAKRLHLLLTV--KDSA-ANIPKNLEARRRLEFFT-NSLFMDMP----SAKP
VSEMVPFSVFTPYYS-ETVLYSSSELRV-------------------ENEDGISIL-FYL
Q-------------------KIFPD------------------EWDNFLERIGRG-E-ST
GDAE-L--------------------------------QQNSSDSLELRFWVSYRGQTL-
---ARTVRGMMYYRKALMLQSYLEGRSLGV------DD---HP-QNVAF-----------
-------------------------------------------------------TSQ--
GFELSRESRA-QADLKFTYVVSCQIYGQQKQRK-----APEA----ADI-----------
---SLLLQRNE--ALRVAYIH-----VE-E---S--GAIEG-------------------
----K-------------------TTKEFYSKLVKADIHGKD-----------Q------
------------------------------------------------------------
-----------------------EIYSIKLPG---DP---KLGEGKPENQNHAIVFTRGE
AVQTIDMNQ----------DNYLEEAMKMRNLLEEFH----KNH----------------
--------GLRPPTIL--GVREHVFTG---------------------------------
-------------------SVSSLAWFMSNQETSFVTLAQRVLAYPLK------------
----------------------VRMHYGHPDVF-DRI-FHTT---RGGI--SKASRVINI
S--------------------------EDIFA----------------------------
--GFNSTLRQGNITHHEYIQ-VGKGRD-VGLNQI-ALFE-GKVA-GG---NGEQ--VLS-
----RDVYRLGQLFD-FFRMFSY-FYTT-IGFYV-CTMMTV-LVVY-IFLYGR-VYLAFS
G-LDR-AIAKQ--A---KLSG-NTALDAV--LNAQ-FL-VQ-IGIFT-AVP-MVMG-FIL
E-LG-LLK-AVF-SFI-TMQLQ-LCSVFF---TFSLG-------TRTHYFGR-TILH-GG
A-----KYRA-TGRGFVVRHIKFAENYRLY-SRSHFVKA--------------FEVAVLL
IVYIA--YGYT-D-----GGAV-SFVLLTLSSWFLVISWLFA-----P--Y-I-FN--PS
-G-FEW--QK---TVEDFDDWTSWLLYRG-G--VGVKGENSWESWWDEEQMHIQT--LRG
RILETILSLRFFLF-----QYGIVYKLHITGK----------------------------
------------------------------------------------------------
--------------------------------GTSLAIYG----FSW-VVLVAIVMIFKV
FTFS----PKKSA-------NFQLVMRFIQGVASLGL----VAVIAL-------------
------------------------------------LVIFTG--LSIPDLFASFLAIVPT
GWAIICLA----------------------ITWK-KIVR--SLGLWD-SVREFA--RMYD
AGMGMLIFAP--IAFLSWFPFISTFQSRLLFNQAFSRGLEISLILAGNKANVEV------
--------------------------------------------------
[42] CalS_10_Linum_usitatissimum
------------------------------------------------------------
------------------------------------------------------------
------------------------------------------------------------
------------MPRVYDNWDRLVRA------------------------TL---KQ---
---EQLR--------S-----AGQ------GP----------------------------
------------------------------------------------------------
------------------------------------------------------------
-------ER-----------T-GSGIAGAV--PPS-LVH-STNIDAILQAADEIQADDPN
VARILCE-------------------------------Q-AY----TMAQNLDPN--SGG
R-GVLQ-----------------FKTGLMSVIKQKLAKRDGTPIDRNRDIEHLWEFYQRY
KKRHR---VDDIQREEQKWGESGTFTT-----ANLGDLELRSLDMKKVFSTLRALIEVME
SLS-K--DADPHGV---G--KLIMEE---LRRIK-K--------A-GELT-PYNIVP--L
-----DAP--SLANAIGVFPE-----------------------VR--------------
-----GAISAIRYT-EQFPRLPPDL--------------------EISGE-YADMFDLLE
YVFGFQN------------------GNVRNQRENVVLMIANAQSRLGIPTQ---------
---ADP---------KIDENAINEVFLK--VLDNYIKWCKYLRIRLAWNS----------
--------------NQAVNKERKLFLVSLYFLIWGEAANVRFLPEC--ICYIFHHMAKEL
DA-VLDH-GEA----D-------RATSCKD------------------------------
----------------------------------ESGS----VSFLDKVILPIYETLAA-
-------------------------------------EVE--R------NNNGK-----A
AHSAW-----RNYDDFNEYF--------------WSPA-----------CFE-L------
--KWPMNKD--------------------SSFL---LKPKK-------------------
------------------------------------------------------------
------------------------------------------------------------
------------------------------------------------------------
------------------------------------------------------------
-------WKRTGK-----------------------STFVEHRTFLHLYRSFHRL-----
----------WIFLALM---FQ-ALTIIAFHHGKI-------------------------
-N------LG-TFKVILSVGPSFAIMNFIK---------------------SCLDVLLMF
-GAYTTARAMAISRL----VIRFFWGGL-TS---VAITSAL-------------------
------------------------------------------------------------
--------------------------------------------G-LWTATEISN-LSY-
--------------------------------------------------SERYYVGRGL
YE-------------------R--LSD--YCSK-----------------------LDL-
-------------------------------------IQ------IRPLVSPTNIIRNF-
-------------P-SSRLQYSWH-DLVSK------------------------------
---------------------------SNNNALT--IVSLWAPVVA--------------
-----------------IYLMDIHIWYTLLSAVIGGIMGARDR-LGEI------------
----------------------------------------RTLDMVHKRFESFPAAF---
---------------VKNLVSP-QATRLPFNA---------QAPQ---------------
------------------------------------------------------------
-------------------------------------------ESQDSNKAYA-------
-ALFSPFWNEIIKCL--REEDFISN------------------------REMDLLSV--P
SNK--G---------SLRLVQWPLFLLSSKILLA-VDLALDCK-----------------
-----D--------------------------TQRDLWNRVC--KD-EYMAYAVQECYYS
VEKILH-SLV--D-----GIS----------SLSSID--ICFSYGRVETIFREINNSILE
E---SLVI--------------T-----------VSLK----------------KLPLVL
SRFTALTGLL-IRN----------------------------------------------
-ETPDLAKGAANAVYQLYEVVT-------------HDLLSS------DLRERFDT-----
------------------------------------------------------------
------------WN--------ILARARNEGRLFSR----------------------IE
W--PR-------------------------D-PEI-------------------------
----KE--QVKRLHLLLTV--KDSA-ANIPKNLEARRRLEFFS-NSLFMDMP----APKP
VSEMMPFCVFTPYYS-ETVLYSLSELRV-------------------ENEDGISTL-FYL
Q-------------------KIFPD------------------EWENFLERIGRG-E-ST
GDAD-L--------------------------------QENSSDSLELRFWASYRGQTL-
---ARTVRGMMYYRRALMLQSYLESRSLGV------DD---Y--SQTGA-----------
-------------------------------------------------------TTE--
GFGLSRESRA-QADLKFTYVVSCQIYGQQKQRK-----APEA----TDI-----------
---ALLLQRNE--ALRVAFIH-----VD-E---T--GSTDG-------------------
----K-------------------VTKVYHSKLVKADAHGKD-----------Q------
------------------------------------------------------------
-----------------------EVYSIKLPG---DP---KLGEGKPENQNHAIVFTRGE
AIQAIDMNQ----------DNYFEEALKMRNLLEEFR----ANH----------------
--------GIRHPTIL--GVREHVFTG---------------------------------
-------------------SVSSLAWFMSNQETSFVTLGQRVLAKPLK------------
----------------------VRMHYGHPDVF-DRI-FHIT---RGGV--SKASRVINI
S--------------------------EDIYA----------------------------
--GFNSTLRQGNVTHHEYIQ-VGKGRD-VGLNQI-ALFE-GKVA-GG---NGEQ--VLS-
----RDVYRLGQLFD-FFRMLSF-YISS-VGFYV-CTMMTV-LTIY-IFLYGR-TYLAFS
G-VDR-AVARE--A---RILG-NTALDAV--LNTQ-FL-VQ-IGVFT-AVP-MIMG-FIL
E-LG-LLQ-AVF-SFI-TMQLQ-LCSVFF---TFSLG-------TRTHYFGR-TILH-GG
A-----KYRA-TGRGFVVRHIKFAENYRLY-SRSHFVKA--------------LEVALLL
IVYIA--YGFT-R-----GGAV-SFILLTLSSWFLVISWLFA-----P--Y-I-FN--PS
-G-FEW--QK---TVEDFDNWTTWLMYKG-G--IGVKGDQSWESWWDEEQTHIQT--LRG
RILETILTLRFFLF-----QYGIVYKLQLTGK----------------------------
------------------------------------------------------------
--------------------------------DTSLAIYG----FSW-AVLVGIVLVFKV
FTYS----PKRSI-------NFQLLMRFTQGVTSMGL----IAALCL-------------
------------------------------------VVAFTN--LSITDLFASILAFIPT
GWAILCLA----------------------ITWK-RIVR--SLGLWE-SVREFA--RMYD
AGMGMVIFAP--IAFLSWFPFVSTFQSRLLFNQAFSRGLEISLILAGNKANVDM------
--------------------------------------------------
[43] CalS_10_Aquilegia_coerulea_056
------------------------------------------------------------
------------------------------------------------------------
------------------------------------------------------------
------------MARVYDNWERLVRV------------------------TL---QR---
---EQLR--------N-----AGQ------GH----------------------------
------------------------------------------------------------
------------------------------------------------------------
-------ER-----------T-PSGLAGAV--PPS-LKK-TTNIDAILQAADEIQSEDPN
VARILCE-------------------------------Q-AY----SMAQNLDPT--SDG
R-GVLQ-----------------FKTGLMSVIKQKLAKRDGVRIDRNRDIERLWEFYQLY
KRKNR---VDDIQKEEQKWRESGTFS------ANLGQLELRTSAMKRVFATLRALIEVME
ALS-R--DAAPDGV---G--KKIIEE---LRRIK-KSD---GTLT-GEFI-PYNIVP--L
-----DAP--SLTNAIGMFPE-----------------------VR--------------
-----AAVSAIRYT-EYFPRLPDDF--------------------EVSGMRNLDIFDLLE
YAFGFQK------------------DNIRNQRENVVLSIANAQSRLGVPVE---------
---AEP---------KIDEKAITEVFLK--VLDNYIKWCKYLQIRLVWNS----------
--------------LEAINRDRKLILVSLYFLIWGEAANVRFVPEC--ICYIFHHMAKEL
DA-ILDH-GEA----K-------PAASCMN------------------------------
----------------------------------ENGT----VSYLDQIIFPIYGTMAE-
-------------------------------------E-----------ANSGK-----I
AHSGW-----RNYDDFNEYF--------------WSPA-----------CFE-L------
--SWPLKKD--------------------SSFL---KHPKKG------------------
------------------------------------------------------------
------------------------------------------------------------
------------------------------------------------------------
------------------------------------------------------------
--------KRTGK-----------------------STFVEHRTFLHLYRSFHRL-----
----------WIFLVIM---FQ-GLAIIAFNHGKF-------------------------
-N------MK-TFKEILSLGPTFAIMNFLE---------------------CCLDVLLTF
-GAYTTARGMAISRL----FISFFWGGI-SS---VFVTYVYLKILQERNDQYS-DS----
-----------------------------------------------------------F
YFRIYILVLGVYAALRLFLGL-----LLKFPACHTL----SEFSD-RWSFFRFFK-WIY-
--------------------------------------------------QERYYVGRGL
YE-------------------R--MGD--YFRY-----------------------MLF-
WLVIFS--CKF-TFA--------------------YFLQ------IRPLVRPTTIIMNL-
-------------P-S--LPYSWH-DLVSK------------------------------
---------------------------QNSNALT--IASLWAPVIA--------------
-----------------IYLMDIHIWYTLLSALVGGLMGARSH-LGEI------------
----------------------------------------RSVEMVHKRFESFPEAF---
---------------VKNLVSP-QSQRMPLER---------PSPQ---------------
------------------------------------------------------------
-------------------------------------------VSQEMNKAYA-------
-AIFSPFWNEIIKSL--REEDFISN------------------------REMDLLSI--P
SNA--G---------TLTLVQWPLFLLSSKILLA-MDLALDCK-----------------
-----D--------------------------TQADLWNRIS--RD-EYMAYAVQECYYS
VEKILH-SLV--D-----AEG----------RL------------WVERIYREINNSVLE
A---SVLL--------------T-----------LTLT----------------KLPLVV
SRITALTGLL-IRN----------------------------------------------
-ETPELARGAAKAMYELYEVVT-------------HDLLSS------DLREQLDT-----
------------------------------------------------------------
------------WN--------ILAKARNEGRLFSR----------------------IQ
W--PR-------------------------D-PEI-------------------------
----KE--QVKRLHLLLTV--KDSA-ANIPKNLEARRRLEFFT-NSLFMEMP----SAKA
VSEMIPFSVFTPYYS-ETVLYSSSDLRV-------------------ENEDGISIL-FYL
Q-------------------KIFPD------------------EWVNFLERIGRG-E-ST
GDGD-L--------------------------------QESSSDNLELRFWASYRGQTL-
---ARTVRGMMYYRRALMLQSHLERRAIGE------MNA-GYS--GSTFP----------
-------------------------------------------------------STQ--
GFELSREARA-QADLKFTYVVSCQIYGQQKQKK-----APEA----ADI-----------
---ALLMQRNE--ALRIAFIH-----VE-E---S--GASDG-------------------
----K-------------------ISKEFYSKLVKADINGKD-----------Q------
------------------------------------------------------------
-----------------------EIYSIKLPG---DP---KLGEGKPENQNHAIVFTRGD
AIQTIDMNQ----------DNYLEEAMKMRNLLEEFK----GNH----------------
--------GLRRPTIL--GVREHVFTG---------------------------------
-------------------SVSSLAWFMSNQETSFVTLGQRVLAHPLK------------
----------------------VRMHYGHPDVF-DRI-FHIS---RGGI--SKASRVINI
S--------------------------EDIFA----------------------------
--GFNSTLRQGNITHHEYIQ-VGKGRD-VGLNQI-ALFE-GKVA-GG---NGEQ--VLS-
----RDVYRLGQLFD-FFRMLSF-FYTT-VGFYV-CTMMTV-LTVY-VFLYGR-AYLAFS
G-LDR-GISIR--F---KMSG-NTALEAV--LNAQ-FL-VQ-IGVFT-AVP-MIMG-FIL
E-FG-LLK-AVF-SFI-TMQLQ-LCSVFF---TFSLG-------TRTHYFGR-TILH-GG
A-----KYKA-TGRGFVVRHIKFAENYRLY-SRSHFVKA--------------LEVALLL
IVYIA--YGYN-D-----GGAA-SFILLTISSWFLVISWLFA-----P--Y-I-FN--PS
-G-FEW--QK---TVEDFDDWTSWLLYKG-G--VGVKGENSWESWWDEEQTHIRT--LRG
RILETVLSLRFFIF-----QYGIVYKLHLTGK----------------------------
------------------------------------------------------------
--------------------------------NTSLAIYG----FSW-VVLVGLVMIFKI
FTFS----PKKSA-------NFQLVLRFTQGVTSLGL----LAALCL-------------
------------------------------------VVYFTD--LSIPDLFASILAFIPT
GWAILSLA----------------------IAWR-RIVK--MLGLWD-SVREIA--RLYD
AGMGIIIFAP--VAVLSWFPFISTFQSRLLFNQAFSRGLEISLILAGNKANVQD------
--------------------------------------------------
[44] CalS_10_Nelumbo_nucifera_1
------------------------------------------------------------
------------------------------------------------------------
------------------------------------------------------------
------------MANVFDNWERLVRV------------------------TL---QR---
---EQLR--------S-----TGQ------GH----------------------------
------------------------------------------------------------
------------------------------------------------------------
-------ER-----------T-SSGLAGAV--PPS-LGR-TTNIDAILQAADEIQDEDPN
VARIMCE-------------------------------Q-AY----SMAQNLDPN--SEG
R-GVLQ-----------------FKTGLMSVIKQKLAKRGGARIDRNRDLERLWEFYQLY
KKRHR---VDAIQREEQKRRESGTFS------ANFGELELRSVEMKRVFATLRALVEVME
ALC-K--DADPDGV---A--RLITEE---LRRIK-KSG---AALS-GELT-PYNIVP--L
-----DAP--SLTNAIGVFPE-----------------------VR--------------
-----AAIYALRYP-EHFPKIPEDF--------------------EVPALRNLDMFDLLE
YAFGFQK------------------DNIRNQRENVVLCIANEQSYLGIPIE---------
---AQP---------KIDEKAITGVFLK--VLDNYMKWCKYLQMRVVWNS----------
--------------LEAIDRDRKIMFVSLYFLIWGEAANVRFLPEC--ICYIFHHMAKEL
DA-ILDH-ADA----K-------QAASCML------------------------------
----------------------------------EDGS----VSYLNRIISPIYEAMAA-
-------------------------------------EAA--R------NNNGK-----A
AHSAW-----RNYDDFNEYF--------------WSPT-----------CFD-L------
--GWPLRKE--------------------SKYL---SKPKLKK-----------------
------------------------------------------------------------
------------------------------------------------------------
------------------------------------------------------------
------------------------------------------------------------
-------WRTRGK-----------------------CSFVEHRTFLHLYRSFHRL-----
----------WIFLILM---FQ-GLTIIAFNHRNI-------------------------
-N------LN-TFKTLLSIGPTFAILNFVE---------------------SCLDVLLMF
-GAYSTARGMAISRL----VIRFFWFGI-SS---VFVTYVYLKVLEERDNPNS-DS----
-----------------------------------------------------------F
YFRIYIIVLGVYAAVRLFLAI-----MLKFPACHSV----SEFFD-KWSFFQFFK-WIY-
--------------------------------------------------QERYYVGRGL
FE-------------------R--TTD--YLRY-----------------------VSF-
WLVIFA--CKF-TFA--------------------YFLQ------IKPLVQPSNIIVGL-
-------------K-T--LNYSWH-DLISK------------------------------
---------------------------NNSNALT--IASLWAPVVA--------------
-----------------IYLMDIHIWYTVLSALVGGLMGARAR-LGEI------------
----------------------------------------RSIEMVHKRFENFPEAF---
---------------VKTLVSS-QTKRLPIDR---------QSAQ---------------
------------------------------------------------------------
-------------------------------------------DSQDMNKTYA-------
-AIFSPFWNDIIKSL--REEDYISN------------------------REMDLLTI--P
SNT--G---------SLKLVQWPLFLLSSKIFLA-LDLAVDCK-----------------
-----D--------------------------TQADLWKRIS--KD-EYMAYAVQECYYS
IEKILH-SLV--D-----GEG----------RL------------WVERIFRDINNSILE
G---SLVI--------------T-----------LNLK----------------KLQVVL
NRFTALTGLL-IRN----------------------------------------------
-ETPELSRGAAKAVYDVYEVVT-------------HELLSS------DLREQFDT-----
------------------------------------------------------------
------------WN--------ILARARNEGRLFSR----------------------IE
W--PK-------------------------D-PDV-------------------------
----KE--QVKRLHLLLTV--KDSA-ANIPKNLEARRRLEFFT-NSLFMEMP----SAKP
VSEMIPFSVFTPYYS-ETVLYSLSELQK-------------------ENEDGISII-FYL
Q-------------------KIFPD------------------EWENFLERIGRG-E-ST
GDAD-L--------------------------------QQSSSDSLELRFWASYRGQTL-
---ARTVRGMMYYRRALMLQSYLERRALGE------LED-GYS--RANLP----------
-------------------------------------------------------TSQ--
GFEISRISRA-QADLKFTYVVSCQIYGQQKQKK-----APEA----ADI-----------
---ALLLQRNE--ALRVAFIH-----VE-E---S--SANDG-------------------
----K-------------------ILKEFYSKLVKADAHGKD-----------Q------
------------------------------------------------------------
-----------------------EVYSIKLPG---DP---KLGEGKPENQNHAIIFTRGE
AIQTIDMNQ----------DNYLEEAMKMRNLLEEFR----GNH----------------
--------GLRRPTIL--GIREHVFTG---------------------------------
-------------------SVSSLAWFMSNQETSFVTLGQRILANPLK------------
----------------------VRMHYGHPDVF-DRI-FHIS---RGGI--SKASRVINI
S--------------------------EDIYA----------------------------
--GFNSTLRQGNITHHEYIQ-VGKGRD-VGLNQI-ALFE-GKVA-GG---NGEQ--VLS-
----RDVYRLGQLFD-FFRMLSF-YFTT-VGYYV-CTMMTV-LTVY-IFLYGR-VYLAFS
G-LDY-QITRE--A---KLLG-NTALDAV--LNAQ-FL-VQ-IGVFT-AVP-MIMG-FIL
E-QG-LLK-AVF-SFI-TMQLQ-LCSVFF---TFSLG-------TRTHYFGR-TILH-GG
A-----KYKA-TGRGFVVRHIKFAENYRLY-SRSHFVKA--------------FEVALLL
IVYMA--YGYT-D-----GGSA-SFVLLTFSSWFLVISWLFA-----P--Y-I-FN--PS
-G-FEW--QK---TVEDFDDWTNWLLYRG-G--VGVIGEDSWESWWDEEQVHIQT--LRG
RILETILSLRFFIF-----QYGIVYKLHLTGK----------------------------
------------------------------------------------------------
--------------------------------DTSLAIYG----FSW-VVLVGIAMIFKI
FTFS----PKKSS-------NFQLVMRFIQGVTSLGL----LAALCL-------------
------------------------------------VVAFTD--LSIPDIFASILAFIST
GWAILCLG----------------------ITWK-NIAR--TLGLWD-SVREFA--RYYD
AGMGVLIFAP--VAFLSWFPFVSTFQSRLLFNQAFSRGLEISLILAGNKANT--------
--------------------------------------------------
[45] CalS_10_Arachis_duranensis
------------------------------------------------------------
------------------------------------------------------------
------------------------------------------------------------
------------MARVSENWERLVRA------------------------TL---TR---
---EQLR--------N-----AGP------GH----------------------------
------------------------------------------------------------
------------------------------------------------------------
-------GR-----------T-ASGIAGAV--PPS-LAQ-TTNIDLILQAADEIQAEDPN
VARILCE-------------------------------Q-AY----TMAQNLDPS--SDG
R-GVLQ-----------------FKTGLMSVIKQKLAKKDGARIDRNRDIENLWEFYQRY
KQRHR---VDDIQREEQRLQESGTFSS------TLDELRLRASEMKKVVATLRALVDVME
SLS-G--DADPGGV---G--GLIKEE---LRKIK-SSS---TTLT-GELT-PYNIVP--L
-----EAP--SLTNPIRIFPE-----------------------VK--------------
-----GAISSIRYT-EQFPRLPSGF--------------------KVSGQRDADMFDLLE
YVFGFQK------------------DNVRNQRENVVLMIANAQCRLGMPTG---------
---TDP---------KIDEKAINEVFLK--VLDNYIRWCRYLRMRLAWNS----------
--------------LEAINRDRKLFLVSLYFLIWGEAANVRFLPEC--LCYIFHHMAKEL
DA-ILDH-GEA----Y-------PASSCTA------------------------------
----------------------------------TDGS----VKFLEQIICPIYEIQAA-
-------------------------------------EAD--R------NNNGK-----A
AHSAW-----RNYDDFNEYF--------------WSRA-----------CFE-L------
--GWPMKKD--------------------SPFL---RKPKG-------------------
------------------------------------------------------------
------------------------------------------------------------
------------------------------------------------------------
------------------------------------------------------------
-------RRRTGK-----------------------SSFVEHRTFLHLFRSFHRL-----
----------WIFLALM---LQ-ALTIIAFKDGDL-------------------------
-D------LD-TLKTVLSIGPSFAIMNFVK---------------------SILDVLLTF
-GAYSTARGMAVSRL----IIRFFWGGL-TS---TAITYLYLKVLQERNSRNADNS----
-----------------------------------------------------------F
YFRIYILVLGVYAGLRLFLAL-----LLKFPACHTL----SDMSD-Q-SFFQFFK-WIY-
--------------------------------------------------QERYFVGRGL
YE-------------------K--MSD--YCRY-----------------------VIF-
WLVIFG--CKF-TFA--------------------YFLQ------IRPLVSPTRIIRHL-
-------------H-I--NDYSWH-DLISK------------------------------
---------------------------NNNNVLT--IVSLWAPVVA--------------
-----------------IYLMDIHIWYTLMSAIVGGVIGARAR-LGEI------------
----------------------------------------RSIQMLHKRFESFPGAF---
---------------VKNLASP-QAKRLP------------ISGQS--------------
------------------------------------------------------------
----------------------------------------SQ-DSQDTNKLNA-------
-AMFAPVWNEIIISL--REEDFISN------------------------REMDLLSI--P
SNT--G---------SLRLVQWPLFLLSSKILMA-IDLALDCK-----------------
-----D--------------------------TQTDLWGRIC--KD-EYMAYAVQECYYS
IEKILY-SIIV-D-----HEG----------RL------------WVERIFREINASISE
G---SLVI--------------T-----------LSLK----------------KLPLAL
SRFTALTGLL-IRN----------------------------------------------
-D-PELAKGAAKAVYEVYDVVT-------------HDLVSS------DLREALDT-----
------------------------------------------------------------
------------WN--------IVARARDEGRLFSR----------------------IR
W--PD-------------------------D-PEI-------------------------
----KE--LVKRLHLLLTV--KDSA-ANVPKNLEARRRLQFFT-NSLFMKMP----SAKP
VSETLPFCVFTPYYS-ETVLYSTSELQK-------------------ENEDGISIL-FYL
Q-------------------KIFPD------------------EWDNFLERIGRG-A-ST
GDDE-L--------------------------------QKNSSDTLELRFWASYRGQTL-
---ARTVRGMMYYRRALMLQSFLESRSLGV------DN---Y-S-PNSFI----------
-------------------------------------------------------TSQ--
GYELSRESRA-QADLKFTYVVSCQIYGQQKQRK-----APEA----ADI-----------
---ALLLQRNE--ALRVAFIH-----AD-E---S---TTEG-------------------
-----------------------KTTKVFYSKLVKADINGKD-----------Q------
------------------------------------------------------------
-----------------------EIYSIKLPG---DP---KLGEGKPENQNHAIIFTRGD
AVQTIDMNQ----------DNYLEEAMKMRNLLEEFH----ANH----------------
--------GLRPPTIL--GVREHVFTG---------------------------------
-------------------SVSSLAWFMSNQETSFVTLGQRVLATPLK------------
----------------------VRMHYGHPDVF-DRI-FHIT---RGGI--SKASRVINI
S--------------------------EDIYS----------------------------
--GFNSTLRLGNITHHEYIQ-VGKGRD-VGLNQI-ALFE-GKVA-GG---NGEQ--VLS-
----RDVYRLGQLFD-FFRMLSF-FYTT-VGFYV-CTMMTV-LTVY-IFLYGR-AYLAFS
G-LDE-RISRE--A---RILG-NTALDAA--LNAQ-FL-VQ-IGVFT-AVP-MIMG-FIL
E-LG-LLK-AIF-SFI-TMQLQ-LCSVFF---TFSLG-------TRTHYFGR-TILH-GG
A-----KYRA-TGRGFVVRHIKFAENYRLY-SRSHFVKA--------------LEIALLL
IVYIA--YGYA-Q-----GGAV-TYILITLSSWFLVISWLFA-----P--Y-I-FN--PS
-G-FEW--QK---TVEDFDDWTSWLLYRG-G--VGVKGDNSWESWWDEEQMHIQT--MRG
RILETILSLRFFVF-----QYGVVYKLHLTGK----------------------------
------------------------------------------------------------
--------------------------------DTSLAVYG----FSW-VVLVVVVLIFKI
FTYS----PKKSA-------DFQLVMRFSQGVAAISL----VAAVCL-------------
------------------------------------VVAFTN--LTIPDLFASILAFIPT
GWAMLSLA----------------------ITWR-RIVW--SLGLWD-SVREFA--RMYD
AGMGMIIFVP--IALLSWFPFISTFQSRLLFNQAFSRGLEISLILAGNKANVE-------
--------------------------------------------------
[46] CalS_10_Arachis_ipaensis
------------------------------------------------------------
------------------------------------------------------------
------------------------------------------------------------
------------MARVSENWERLVRA------------------------TL---TR---
---EQLR--------N-----AGP------GH----------------------------
------------------------------------------------------------
------------------------------------------------------------
-------GR-----------T-ASGIAGAV--PPS-LAQ-TTNIDLILQAADEIQAEDPN
VARILCE-------------------------------Q-AY----TMAQNLDPS--SDG
R-GVLQ-----------------FKTGLMSVIKQKLAKKDGARIDRNRDIENLWEFYQRY
KQRHR---VDDIQREEQRLQESGTFSS------TLDELRLRASEMKKVVATLRALVDVME
SLS-D--DADPGGV---G--GLIKEE---LRKIK-SSS---TTLT-GELT-PYNIVP--L
-----EAP--SLTNPIRIFPE-----------------------VK--------------
-----GAISSIRYT-EQFPRLPSGF--------------------KVSGQRDADMFDLLE
YVFGFQK------------------DNVRNQRENVVLMIANAQCRLGMPTG---------
---TDP---------KIDEKAINEVFLK--VLDNYIRWCRYLRMRLAWNS----------
--------------LEAINRDRKLFLVSLYFLIWGEAANVRFLPEC--LCYIFHHRSGSK
YISFIEP-GQN----N-------D------------------------------------
------------------------------------QL----IQ-LS-------------
------------------------------------------------------------
-STNL-----ALY-DLVEY-----------------------------------------
-----------------------------VPVD---IVWLG-------------------
------------------------------------------------------------
------------------------------------------------------------
------------------------------------------------------------
------------------------------------------------------------
-------DIDTGK-----------------------SSFVEHRTFLHLFRSFHRL-----
----------WIFLALM---LQ-ALTIIAFKDGDL-------------------------
-D------LD-TLKTVLSIGPSFAIMNFVK---------------------SILDVLLTF
-GAYSTARGMAVSRL----IIRFFWGGL-TS---TAITYLYLKVLQERNSRNADNS----
-----------------------------------------------------------F
YFRIYILVLGVYAGLRLFLAL-----LLKFPACHTL----SDMSD-Q-SFFQFFK-WIY-
--------------------------------------------------QERYFVGRGL
YE-------------------K--MSD--YCRY-----------------------VIF-
WLVIFG--CKF-TFA--------------------YFLQ------IRPLVSPTRIIRRL-
-------------R-I--NDYSWH-DLISK------------------------------
---------------------------NNNNVLT--IVSLWAPVVA--------------
-----------------IYLMDIHIWYTLMSAIVGGVIGARAR-LGEI------------
----------------------------------------RSIQMLHKRFESFPGAF---
---------------VKNLASP-QAKRLP------------ISGQS--------------
------------------------------------------------------------
----------------------------------------SQ-DSQDTNKLNA-------
-AMFAPVWNEIIISL--REEDFISN------------------------REMDLLSI--P
SNT--G---------SLRLVQWPLFLLSSKILMA-IDLALDCK-----------------
-----D--------------------------TQTDLWGRIC--KD-EYMAYAVQECYYS
IEKILY-SIIV-D-----HEG----------RL------------WVERIFREINASISE
G---SLVI--------------T-----------LSLK----------------KLPLAL
SRFTALTGLL-IRN----------------------------------------------
-D-PELAKGAAKAVYEVYDVVT-------------HDLVSS------DLREALDT-----
------------------------------------------------------------
------------WN--------IVARARDEGRLFSR----------------------IR
W--PD-------------------------D-PEI-------------------------
----KE--LVKRLHLLLTV--KDSA-ANVPKNLEARRRLQFFT-NSLFMKMP----SAKP
VSETLPFCVFTPYYS-ETVLYSTSELQK-------------------ENEDGISIL-FYL
Q-------------------KIFPD------------------EWDNFLERIGRG-A-ST
GDDE-L--------------------------------QKNSSDTLELRFWASYRGQTL-
---ARTVRGMMYYRRALMLQSFLESRSLGV------DN---Y-S-PNSFI----------
-------------------------------------------------------TSQ--
GYELSRESRA-QADLKFTYVVSCQIYGQQKQRK-----APEA----ADI-----------
---ALLLQRNE--ALRVAFIH-----AD-E---S---TTEG-------------------
-----------------------KTTKVFYSKLVKADINGKD-----------Q------
------------------------------------------------------------
-----------------------EIYSIKLPG---DP---KLGEGKPENQNHAIIFTRGD
AVQTIDMNQ----------DNYLEEAMKMRNLLEEFH----ANH----------------
--------GLRPPTIL--GVREHVFTG---------------------------------
-------------------SVSSLAWFMSNQETSFVTLGQRVLATPLK------------
----------------------VRMHYGHPDVF-DRI-FHIT---RGGI--SKASRVINI
S--------------------------EDIYS----------------------------
--GFNSTLRLGNITHHEYIQ-VGKGRD-VGLNQI-ALFE-GKVA-GG---NGEQ--VLS-
----RDVYRLGQLFD-FFRMLSF-FYTT-VGFYV-CTMMTV-LTVY-IFLYGR-AYLAFS
G-LDE-HISRE--A---RILG-NTALDAA--LNAQ-FL-VQ-IGVFT-AVP-MIMG-FIL
E-LG-LLK-AIF-SFI-TMQLQ-LCSVFF---TFSLG-------TRTHYFGR-TILH-GG
A-----KYRA-TGRGFVVRHIKFAENYRLY-SRSHFVKA--------------LEIALLL
IVYIA--YAYA-Q-----GGAV-TYILITLSSWFLVISWLFA-----P--Y-I-FN--PS
-G-FEW--QK---TVEDFDDWTSWLLYRG-G--VGVKGDNSWESWWDEEQMHIQT--MRG
RILETILSLRFFVF-----QYGVVYKLHLTGK----------------------------
------------------------------------------------------------
--------------------------------DTSLAVYG----FSW-VVLVVVVLIFKI
FTYS----PKKSA-------DFQLVMRFSQGVAAIGL----VAAVCL-------------
------------------------------------VVAFTN--LTIPDLFASILAFIPT
GWAMLSLA----------------------ITWR-RIVW--SLGLWD-SVREFA--RMYD
AGMGMIIFVP--IALLSWFPFISTFQSRLLFNQAFSRGLEISLILAGNKANVE-------
--------------------------------------------------
[47] CalS_10_Cicer_arietinum
------------------------------------------------------------
------------------------------------------------------------
------------------------------------------------------------
------------MARPRDNWEKLVRA------------------------TL---KR---
---EQLR--------N-----AGQ------GH----------------------------
------------------------------------------------------------
------------------------------------------------------------
-------AR-----------H-PTGIASAV--PPS-LAQ-ATNVDLILQAADDIQSEDPN
VARILCE-------------------------------Q-AY----SMAQNLDPN--SDG
R-GVLQ-----------------FKTGLMSIIKQKLAKEGGVQIDRNRDIENLWEFYQRY
KQQHR---VDDIQREEQRLQESGTFSS------TLGELELRSSEMKKIISTLRALVEVME
ALS-K--DADPTSV---G--GLITEE---LRKLK-KSS---ATLS-GELT-PYNIVP--L
-----EAP--SLTNPIRIFPE-----------------------VR--------------
-----GAISSIRYT-EQFPRLPPGF--------------------KVSGKRDADMFDLLE
LVFGFQK------------------DNVRNQRENVVLTIANAQSRLDMPAE---------
---VDP---------KIDEKTINEVFLK--VLDNYIKWCRYLRIRLAWNS----------
--------------LEAINRDRKLILVSLYFLIWGEAANVRFLPEC--ICYIFHHMAKEL
DA-ILDH-GEA----E-------AAVSCLT------------------------------
----------------------------------DDGS----AKFLEKIICPIYETLAD-
-------------------------------------EAH---------YKNGK-----A
AHSGW-----RNYDDFNEYF--------------WSPA-----------CFE-L------
--GWPMRTE--------------------SPFL---CKPK--K----S------------
------------------------------------------------------------
------------------------------------------------------------
------------------------------------------------------------
------------------------------------------------------------
--------KRTGK-----------------------SSFVEHRTFLHLYRSFHRL-----
----------WIFLALM---FQ-ALTIIAFNHGHI-------------------------
-N------LN-TFKTVLSIGPSFVIMNFIK---------------------SCLDVLLTF
-GAYTTARGMAVSRI----VIRFFWGGL-TS---AFVTYVYLKVLQERKSKN-DDS----
-----------------------------------------------------------F
YFRIYLLVLGVYAAIRLFFAL-----LLKFPACHKL----SDISD-Q-SFFQFFK-WIY-
--------------------------------------------------QERYYVGRGL
YE-------------------K--MGD--YCRY-----------------------VVY-
WLLVLA--CKF-TFA--------------------YFLQ------IKPLVKPTNIIVKL-
-------------P-S--LTYSWH-DLISK------------------------------
---------------------------NNNNALT--IVSLWAPVVA--------------
-----------------IYLMDLHIWYTVMSAIVGGVIGARAR-LGEI------------
----------------------------------------RSIEMVHKRFESFPEAF---
---------------VKNLVSP-QAKRIP------------INGQS--------------
------------------------------------------------------------
----------------------------------------SQ-DSQDVNKAYA-------
-AMFAPFWNEIIKSL--REEDFISN------------------------REMDLLSI--P
SNA--G---------SLRLVQWPLFLLSSKILLA-VDLALDCT-----------------
-----D--------------------------TQADLWSRIC--RD-EYMAYAVQECYRS
IEKILY-SLVD-------NEG----------RL------------WVERIFREINNSISL
G---SLVV--------------T-----------LSLK----------------KLPLVL
SRLTALTGLL-ARN----------------------------------------------
-D-PGLAEGAAKAVYELYDVVT-------------HDLVSS------DLRENLDT-----
------------------------------------------------------------
------------WN--------ILARARDEGRLFSR----------------------IQ
W--PN-------------------------D-PEI-------------------------
----KE--LVKRLHLLLTV--KDSA-ANVPKNLEARRRLEFFT-NSLFMDMP----SAKP
VSEMLPFSVFTPYYS-ETVLYSTSELKK-------------------ENEDGISTL-FYL
Q-------------------KIFPD------------------EWDNFLERIGRD-L-ST
EDAE-I--------------------------------QESSIDSLELRFWVSYRGQTL-
---ARTVRGMMYYRRALMLQSYLESRSLGV------DN---Y-S-QNNFV----------
-------------------------------------------------------TSQ--
GFESSRESRA-QADLKFTYVVSCQIYGQQKQRK-----APEA----ADI-----------
---ALLLQRNE--GLRVAFIH-----VD-E---S---TTDG-------------------
-----------------------STPRVFYSKLVKADINGKD-----------Q------
------------------------------------------------------------
-----------------------EIYSIKLPG---DP---KLGEGKPENQNHAIIFTRGD
ALQTIDMNQ----------DNYLEEAMKMRNLLEEFH----ADH----------------
--------GLRPPSIL--GVREHVFTG---------------------------------
-------------------SVSSLAWFMSNQETSFVTLAQRVLANPLK------------
----------------------VRMHYGHPDVF-DRI-FHIT---RGGI--SKASRVINI
S--------------------------EDIYA----------------------------
--GFNSTLRLGNITHHEYIQ-VGKGRD-VGLNQI-ALFE-GKVA-GG---NGEQ--VLS-
----RDIYRLGQLFD-FFRMLSF-YFTT-VGYYL-CTMMTV-LTVY-IFLYGR-AYLAFS
G-LDE-AVSEK--A---KLMG-NTALDAA--LNAQ-FL-VQ-IGVFT-AVP-MIMG-FIL
E-LG-LLK-AVF-SFI-TMQLQ-LCSVFF---TFSLG-------TKTHYFGR-TILH-GG
A-----KYRA-TGRGFVVRHIKFAENYRLY-SRSHFVKA--------------LEVALLL
IVYIA--YGYA-E-----GGAV-TYVLLTLSSWFLVISWLFA-----P--Y-I-FN--PS
-G-FEW--QK---TVEDFDDWTSWLLYKG-G--VGVKGENSWESWWDEEQVHIQT--LRG
RILETILSVRFFLF-----QYGVVYKLHLTGN----------------------------
------------------------------------------------------------
--------------------------------DTSLAIYG----FSW-VVLVGIVLIFKI
FTYS----PKKSA-------DFQLVLRFSQGVVSIGL----VAAVCL-------------
------------------------------------VVVFTQ--LTIPDLFASILAFIPT
GWGILSLA----------------------ITWK-SIVR--SLGLWD-SVREFA--RMYD
AGMGMIIFAP--IAFLSWFPFISTFQSRLLFNQAFSRGLEISLILSGNKANVE-------
--------------------------------------------------
[48] CalS_10_Medicago_truncatula
---------------------M--------------------------------------
------------------------------------------------------------
------------------------------------------------------------
-----------VRPPPRDNWEKLVRA------------------------TL---KR---
---EQLR--------N-----AGQ------GH----------------------------
------------------------------------------------------------
------------------------------------------------------------
-------AR-----------H-ASGIAGAV--PPS-LAQ-TTNVDLILQAADDIQSEDPN
VARILCE-------------------------------Q-AY----SMAQNLDPK--SDG
R-GVLQ-----------------FKTGLMSVIKQKLAKEGGVRIDRNRDIENLWEFYQRY
KRQHR---VDDIQREEQRMQESGTFSS------TLGELELRSSEMKKIISTLRALVEVME
ALS-K--DADPSGV---G--GLITEE---LRKLN-KSS---ATLS-GELT-PYNIVP--L
-----EAP--SLTNPIRIFPE-----------------------VK--------------
-----GAISSIRYT-EQFPRLPAGF--------------------KVSGKRDADMFDLLE
FVFGFQK------------------DNVRNQRENVVLIIANTQSRLGIPAE---------
---ADP---------KIDEKTINEVFKK--VLDNYIKWCRYLRIRVAWNS----------
--------------FEAINRDRKLILVSLYFLIWGEAANVRFLPEC--ICYIFHHMAKEL
DA-ILDR-GEA----E-------AAASCLT------------------------------
----------------------------------EEGS----AKFLEKVICPIYETLAD-
-------------------------------------EAH---------YKNGK-----A
AHSAW-----RNYDDFNEYF--------------WSPA-----------CFE-L------
--GWPMRTE--------------------SPFL---RKPK--K----S------------
------------------------------------------------------------
------------------------------------------------------------
------------------------------------------------------------
------------------------------------------------------------
--------KRTGK-----------------------SSFVEHRTFLHLYRSFHRL-----
----------WIFLALM---FQ-ALTIIAFNKGSI-------------------------
-N------LD-TFKTVLSIGPSFAIMNFIK---------------------SCLDVLLTF
-GSYTTARGMAVSRL----VIRFFWGGL-TS---ASVTYLYVKVLQERHNNNSDNS----
-----------------------------------------------------------F
YFRIYLLVLGVYAAIRLFFAL-----LLKLPACHKL----SDMSD-Q-SFFQFFK-WIY-
--------------------------------------------------QERYYVGRGL
YE-------------------K--MSD--YCRY-----------------------VVY-
WLIVLA--CKF-TFA--------------------YFLQ------IKPLVQPTNIIRGL-
-------------P-S--LTYSWH-DFISK------------------------------
---------------------------NNNNALT--IVSLWAPVVA--------------
-----------------IYLMDLHIWYTVMSAIVGGVIGARAR-LGEI------------
----------------------------------------RSIEMVHKRFESFPGAF---
---------------VKNLVSP-QAKRIPNP----------DNGQS--------------
------------------------------------------------------------
----------------------------------------TE-DSQDMKKAYA-------
-AMFAPFWNEIIKSL--REEDFISN------------------------REMDLLSI--P
SNA--G---------SLRLVQWPLFLLSSKILLA-VDLALDCK-----------------
-----D--------------------------TQADLWSRIC--RD-EYMAYAVKECYCS
IEKILY-SLVD-D-----REG----------RL------------WVDRIFKEINNSILE
G---SLVI--------------T-----------LSLK----------------KLPLVL
SRLTALTGLL-TRN----------------------------------------------
-D-PALVKGAAKAVYELYDVVT-------------HDLVSS------DLRENLDT-----
------------------------------------------------------------
------------WN--------VLARAREEGRLFSR----------------------IQ
W--PN-------------------------D-PEI-------------------------
----KE--LVKRLHLLLTV--KDSA-ANVPKNLEARRRLEFFS-NSLFMDMP----SAKP
VSETLPFSVFTPYYS-ETVLYSTSELQK-------------------ENEDGISTL-FYL
Q-------------------KIFPD------------------EWDNFLERIGRR-S-ST
EDAE-L--------------------------------QENSSDSLELRFWVSYRGQTL-
---ARTVRGMMYYRRALMLQSYMESRSLGV------DS---Y-S-RNNFI----------
-------------------------------------------------------SSQ--
GFESSRESRA-QADLKFTYVVSCQIYGQQKQRK-----APEA----ADI-----------
---ALLLQRNE--GLRVAFIH-----VD-E---S---TTDS-------------------
-----------------------TTPRVFYSKLVKADINGKD-----------Q------
------------------------------------------------------------
-----------------------EIYSIKLPG---DP---KLGEGKPENQNHAIIFTRGD
ALQTIDMNQ----------DNYLEEAMKMRNLLEEFH----AKH----------------
--------GLRPPSIL--GVREHVFTG---------------------------------
-------------------SVSSLAWFMSNQETSFVTLAQRVLANPLK------------
----------------------VRMHYGHPDVF-DRI-FHIT---RGGI--SKASRVINI
S--------------------------EDIYA----------------------------
--GFNSTLRLGNVTHHEYIQ-VGKGRD-VGLNQI-ALFE-GKVA-GG---NGEQ--VLS-
----RDIYRLGQLFD-FFRMLSF-YFTT-VGYYV-CTMMTV-LTVY-IFLYGR-AYLAFS
G-LDE-AVSEK--A---KLLG-NTALDAA--LNAQ-FL-VQ-IGVFT-AVP-MIMG-FIL
E-LG-LLK-AVF-SFI-TMQLQ-LCSVFF---TFSLG-------TKTHYFGR-TVLH-GG
A-----KYRA-TGRGFVVRHIKFAENYRLY-SRSHFVKA--------------LEVALLL
IVYIA--YGFA-Q-----GGAV-TYVLLTLSSWFLVISWLFA-----P--Y-I-FN--PS
-G-FEW--QK---TVEDFDDWTSWLLYKG-G--VGVKGENSWESWWLEEQMHIQT--LRG
RIFETILSARFFLF-----QYGVVYKLHLTGD----------------------------
------------------------------------------------------------
--------------------------------DTSLAIYG----FSW-VVLVGFVLIFKI
FTYS----PKKSA-------DFQLVLRFLQGVVSIGL----VAAVCL-------------
------------------------------------VVAFTP--LSIPDLFASILAFIPT
GWGILSLA----------------------ITWK-GIMK--SLGLWE-SVREFA--RMYD
AGMGMIIFSP--IAFLSWFPFISTFQSRLLFNQAFSRGLEISLILSGNKANVET------
--------------------------------------------------
[49] CalS_10_Trifolium
---------------------M--------------------------------------
------------------------------------------------------------
------------------------------------------------------------
-----------VRPPPRDNWEKLVRA------------------------TL---KR---
---EQLR--------N-----AGQ------GH----------------------------
------------------------------------------------------------
------------------------------------------------------------
-------AR-----------H-PSGIAGAV--PPS-LAQ-TTNVDLILQAADDIQSEDPN
VARILCE-------------------------------Q-AY----TMAQNLDPN--SDG
R-GVLQ-----------------FKTGLMSVIKQKLAKEGGVRIDRNRDIENLWEFYQRY
KQQHR---VDDIQREEQRLQESGTFSS------TLGELELRSSEMKKIISTLRALVEVME
ALS-K--DADPNGV---G--GLIMEE---LRKLK-KSS---ATLS-GELT-PYNIVP--L
-----EAP--SLTNPIRIFPE-----------------------VR--------------
-----GAISSIRYN-EQFPRLPAGF--------------------KVSGKRDPDMFDLLE
FVFGFQK------------------DNVRNQRENVVLMIANAQSRLGIPAG---------
---TDP---------KIDEKTINEVFSK--VLDNHIKWCRYLRIRLAWNS----------
--------------LEAINRDRKLILVSLYFLIWGEAANVRFLPEC--ICYIFHHMAKEL
DA-ILDH-GEA----E-------AAISCLT------------------------------
----------------------------------DDGS----AKFLEKIICPIYETLAA-
-------------------------------------EAH---------YKNGK-----A
AHSAW-----RNYDDFNEYF--------------WSPA-----------CFE-L------
--GWPMRTD--------------------SPFL---RQPK--R----A------------
------------------------------------------------------------
------------------------------------------------------------
------------------------------------------------------------
------------------------------------------------------------
-------FKRTGK-----------------------SSFVEHRTFLHLYRSFHRL-----
----------WIFLALM---FQ-ALTIIAFNHGHI-------------------------
-N------LN-TFKTVLSIGPSFAIMNFIK---------------------SCLDVLLTF
-GSYKTARGMAVSRL----VIRFFWGGL-TS---AFVTYVYLKVLQERHNNNSDNS----
-----------------------------------------------------------F
YFRIYLLVLGVYAAIRVFFAL-----LLKFPACHKL----SEMSD-Q-SFFQFFK-WIY-
--------------------------------------------------QERYYVGRGL
YE-------------------K--MSD--YCSY-----------------------VVY-
WLLVLA--CKF-TFA--------------------YFLQ------IRPLVKPTNIIADL-
-------------P-S--LTYSWH-DLISK------------------------------
---------------------------NNNNALT--IVSLWAPVVC--------------
-----------------IYLMDLHIWYTVMSAIVGGVIGARAR-LGEI------------
----------------------------------------RSIEMVHKRFESFPGAF---
---------------VKNLVSP-QAKRIT------------INGPS--------------
------------------------------------------------------------
----------------------------------------TQ-DSQDMNKAYA-------
-AMFAPFWNEIIKSL--REEDYISN------------------------REMDLLSI--P
SNA--G---------SLRLVQWPLFLLSSKILLA-VDLALDCK-----------------
-----D--------------------------TQADLWSRIC--RD-EYMAYAVKECYCS
IEKILY-SLVD-------NEG----------RL------------WVERIFREINDSILE
G---SLVI--------------T-----------LSLK----------------KLPLVL
SRLTALLGLL-TRN----------------------------------------------
-D-PALAKGAAKAVYELYDVVT-------------HDLVSS------DLRENLDT-----
------------------------------------------------------------
------------WN--------ILARARDEGRLFSR----------------------IK
W--PN-------------------------D-PEI-------------------------
----KE--LVKRLHLLLTV--KDSA-ANVPKNLEARRRLEFFT-NSLFMDMP----LAKP
VSETLPFSVFTPYYS-ETVLYSTSELKK-------------------ENEDGISIL-FYL
Q-------------------KIFPD------------------EWDNFLERIGRD-L-ST
EDAE-L--------------------------------QENSSDALELRFWASYRGQTL-
---ARTVRGMMYYRRALMLQSFLESRSLGV------DN---Y-S-QNNFI----------
-------------------------------------------------------TSQ--
GFESSRESRA-QADLKFTYVVSCQIYGQQKQRK-----APEA----ADI-----------
---ALLLQRNE--GLRVAFIH-----VD-E---S---TTDE-------------------
-----------------------STPRVFYSKLVKADINGKD-----------Q------
------------------------------------------------------------
-----------------------EIYSIKLPG---DP---KLGEGKPENQNHAIIFTRGD
ALQTIDMNQ----------DNYLEEAMKMRNLLEEFH----ADH----------------
--------GLRPPSIL--GVREHVFTG---------------------------------
-------------------SVSSLAWFMSNQETSFVTLAQRVLANPLK------------
----------------------VRMHYGHPDVF-DRI-FHIT---RGGI--SKASRVINI
S--------------------------EDIYA----------------------------
--GFNSTLRLGNVTHHEYIQ-VGKGRD-VGLNQI-ALFE-GKVA-GG---NGEQ--VLS-
----RDIYRLGQLFD-FFRMLSF-YFTT-VGYYV-CTMMTV-LTVY-IFLYGR-AYLAFS
G-LDE-AVSEK--A---KLMG-NTALDAA--LNAQ-FL-VQ-IGVFT-AVP-MIMG-FIL
E-LG-LLK-AVF-SFI-TMQLQ-LCSVFF---TFSLG-------TKTHYFGR-TVLH-GG
A-----KYRA-TGRGFVVRHIKFAENYRLY-SRSHFVKA--------------LEVALLL
IVYIA--YGYA-E-----GGAV-TYVLLTLSSWFLVISWLFA-----P--Y-I-FN--PS
-G-FEW--QK---TVEDFDDWTSWLLYKG-G--VGVKGENSWESWWLEEQMHIQT--LRG
RILETILSARFFLF-----QYGVVYKLHLTGD----------------------------
------------------------------------------------------------
--------------------------------DTSLAIYG----FSW-VVLVGFVLIFKI
FTYS----PKKSA-------DFQLVLRFLQGVVSIGL----VAAVCL-------------
------------------------------------VVAFTQ--LSIPDLFASILAFIPT
GWGILSLA----------------------ITWK-GIMN--RLGLWD-SVREFA--RMYD
AGMGMIIFSP--IAFLSWFPFISTFQSRLLFNQAFSRGLEISLILSGNKANVET------
--------------------------------------------------
[50] CalS_10_Glycine_soja
------------------------------------------------------------
------------------------------------------------------------
------------------------------------------------------------
------------MVRARENWEKLVRA------------------------TL---KR---
---EQHR--------N-----AGQ------GH----------------------------
------------------------------------------------------------
------------------------------------------------------------
-------AR-----------V-PSGIAGAV--PPS-LAQ-TTNIDLILQAADEVQSEDPN
VARILCE-------------------------------Q-AY----SMAQNLDPN--SDG
R-GVLQ-----------------FKTGLMSIIKQKLVKKDGVRIDRNRDIEYLWKFYQHY
KQRHR---VDDIQREEQRLQESGTFSS-----TTLGELKLRSSEMRKIIATLRALVEVLE
SLS-K--DADPGGV---G--GLIMEE---LRKIK-KSS---VTLS-GELT-PYNIIP--L
-----EAP--SLTNPIRIFPE-----------------------VK--------------
-----AAISAIRYT-DQFPRLPAGF--------------------KISGQRDADMFDLLE
FVFGFQK------------------DNVRNQRENVVLMIANKQSRLGIPAE---------
---TDP---------KIDEKTINEVFLK--VLDNYIRWCRYLRIRLAWNS----------
--------------LEAINRDRKLFLVSLYFLIWGEAANVRFLPEC--ICYIFHHMAKEL
DA-ILDH-GEA----A-------PAVSCIT------------------------------
----------------------------------DDGS----AKFLEKIICPIYQTLDA-
-------------------------------------EAG--R------NNNGK-----A
AHSAW-----RNYDDFNEYF--------------WSPA-----------CFE-L------
--HWPMRPD--------------------SPFL---LKPKPSK----R------------
------------------------------------------------------------
------------------------------------------------------------
------------------------------------------------------------
------------------------------------------------------------
-------TKRTGK-----------------------SSFVEHRTFLHLYRSFHRL-----
----------WIFLALM---FQ-ALTIIAFNHGHL-------------------------
-N------LN-TFKTILSIGPSFAIMNFVK---------------------SFLDVLLTF
-GAYTTARGMAVSRL----VIKFFWGGL-TS---VFVTYVYLKVLQERNSNSSDNS----
-----------------------------------------------------------F
YFRIYLLVLGVYAAIRLFLGL-----LLKFPACHAL----SEMSD-Q-SFFQFFK-WIY-
--------------------------------------------------QERYYVGRGL
YE-------------------R--MSD--YCRY-----------------------VAF-
WLVVLA--VKF-TFA--------------------YFLQA--SHCIKPLVEPTNIIIDL-
-------------P-S--LTYSWH-DLISK------------------------------
---------------------------NNNNALT--IVSLWAPVVA--------------
-----------------IYLMDILIFYTVMSAIVGGVSGARAR-LGEI------------
----------------------------------------RSIEMVHKRFESFPGAF---
---------------VKNLVSP-QIKRIP------------LSSQS--------------
------------------------------------------------------------
----------------------------------------TQ-DSQDMNKAYA-------
-AMFAPFWNEIIKSL--REEDFISN------------------------REMDLLSI--P
SNA--G---------SLRLVQWPLFLLSSKILLA-IDLALDCK-----------------
-----D--------------------------TQTDLWNRIC--RD-EYMAYAVKECYYS
VEKILY-SLV--D-----NEG----------RL------------WVERIFREINNSIVE
G---SLVI--------------T-----------LSLK----------------KLPVVL
SRLTALTGLL-IRN----------------------------------------------
-D-PELAKGAAKAVHDLYEVVT-------------HELVSS------DLRENLDT-----
------------------------------------------------------------
------------WN--------ILARARDEGRLFSK----------------------IV
W--PN-------------------------D-PEI-------------------------
----KE--LVKRLHLLLTV--KDSA-ANVPKNLEARRRLEFFS-NSLFMDMP----SAKP
VSEMLPFSVFTPYYS-ETVLYSTSELQK-------------------ENEDGISIL-FYL
Q-------------------KIFPD------------------EWENFLERIGRG-A-ST
GDAE-L--------------------------------QESSSDSLELRFWASYRGQTL-
---ARTVRGMMYYRRALMLQSFLESRSLGV------DN---Y-S-QNNFI----------
-------------------------------------------------------TSQ--
DFESSREARA-QADLKFTYVVSCQIYGQQKQRK-----APEA----ADI-----------
---ALLLQRNE--ALRVAFIH-----VD-E---S---TTDV-------------------
-----------------------NTSKVFYSKLVKADINGKD-----------Q------
------------------------------------------------------------
-----------------------EIYSIKLPG---DP---KLGEGKPENQNHAIIFTRGE
AVQTIDMNQ----------DNYLEEAMKMRNLLEEFH----ANH----------------
--------GLRPPSIL--GVREHVFTG---------------------------------
-------------------SVSSLAWFMSNQETSFVTLAQRVLANPLK------------
----------------------VRMHYGHPDVF-DRI-FHIT---RGGI--SKASRVINI
S--------------------------EDIYA----------------------------
--GFNSTLRLGNVTHHEYIQ-VGKGRD-VGLNQI-ALFE-GKVA-GG---NGEQ--VLS-
----RDIYRLGQLFD-FFRMLSF-FFTT-VGYYV-CTMMTV-LTVY-IFLYGR-AYLAFS
G-LDE-DVSKN--A---KLQG-NTALDAA--LNAQ-FL-VQ-IGVFT-AVP-MIMG-FIL
E-LG-LLK-AVF-SFI-TMQLQ-LCSVFF---TFSLG-------TRTHYFGR-TILH-GG
A-----KYRA-TGRGFVVRHIKFAENYRLY-SRSHFVKA--------------LEVALLL
IVYIA--YGYA-E-----GGAV-TYVLLTLSSWFLVISWLFA-----P--Y-I-FN--PS
-G-FEW--QK---TVEDFDDWTSWLLYKG-G--VGVKGDNSWESWWDEEQMHIQT--LRG
RILETILSARFLLF-----QYGVVYKLHLTGN----------------------------
------------------------------------------------------------
--------------------------------NTSLAIYG----FSW-AVLVGIVLIFKI
FTYS----PKKSA-------DFQLVLRFSQGVASIGL----VAAVCL-------------
------------------------------------VVAFTP--LSIADLFASILAFIPT
GWGILSLA----------------------IAWK-KIVW--SLGMWD-SVREFA--RMYD
AGMGMIIFAP--IAFLSWFPFISTFQSRLLFNQAFSRGLEISIILAGNKANVES------
--------------------------------------------------
[51] CalS_10_like_Glycine_max_1
------------------------------------------------------------
------------------------------------------------------------
------------------------------------------------------------
------------MVRARDNWEKLVRA------------------------TL---KR---
---EQHR--------N-----AGQ------GH----------------------------
------------------------------------------------------------
------------------------------------------------------------
-------AR-----------V-PSGIAGAV--PPS-LAQ-TTNIDLILQAADEVQSEDPN
VARILCE-------------------------------Q-AY----SMAQNLDPN--SDG
R-GVLQ-----------------FKTGLMSIIKQKLVKKDGVRIDRNRDIEYLWKFYQHY
KQRHR---VDDIQREEQRLQESGTFSS-----TTLGELKLRSSEMRKIIATLRALVEVLE
SLS-K--DADPGGV---G--GLIMEE---LRKIK-KSS---VTLS-GELT-PYNIIP--L
-----EAP--SLTNPIRIFPE-----------------------VK--------------
-----AAISAIRYT-DQFPRLPAGF--------------------KISGQRDADMFDLLE
FVFGFQK------------------DNVRNQRENVVLMIANKQSRLGIPAE---------
---TDP---------KIDEKTINEVFLK--VLDNYIRWCRYLRIRLAWNS----------
--------------LEAINRDRKLFLVSLYFLIWGEAANVRFLPEC--ICYIFHHMAKEL
DA-ILDH-GEA----A-------PAVSCIT------------------------------
----------------------------------DDGS----AKFLEKIICPIYQTLDA-
-------------------------------------EAG--R------NNNGK-----A
AHSAW-----RNYDDFNEYF--------------WSPA-----------CFE-L------
--HWPMRPD--------------------SPFL---LKPKPSK----R------------
------------------------------------------------------------
------------------------------------------------------------
------------------------------------------------------------
------------------------------------------------------------
-------TKR---------------------------QFVEHRTFFICIESFHRL-----
----------WIFLALM---FQ-ALTIIAFNHGHL-------------------------
-N------LN-TFKTILSIGPSFAIMNFVK---------------------SFLDVLLTF
-GAYTTARGMAVSRL----VIKFFWGGL-TS---VFVTYVYLKVLQERNSNSSDNS----
-----------------------------------------------------------F
YFRIYLLVLGVYAAIRLFLGL-----LLKFPACHAL----SEMSD-Q-SFFQFFK-WIY-
--------------------------------------------------QERYYVGRGL
YE-------------------R--MSD--YCRY-----------------------VAF-
WLVVLA--VKF-TFA--------------------YFLQ------IKPLVEPTNIIIDL-
-------------P-S--LTYSWH-DLISK------------------------------
---------------------------NNNNALT--IVSLWAPVVA--------------
-----------------IYLMDILIFYTVMSAIVGGVSGARAR-LGEI------------
----------------------------------------RSIEMVHKRFESFPGAF---
---------------VKNLVSP-QIKRIP------------LSSQS--------------
------------------------------------------------------------
----------------------------------------TQ-DSQDMNKAYA-------
-AMFAPFWNEIIKSL--REEDFISN------------------------REMDLLSI--P
SNA--G---------SLRLVQWPLFLLSSKILLA-IDLALDCK-----------------
-----D--------------------------TQTDLWNRIC--RD-EYMAYAVKECYYS
VEKILY-SLV--D-----NEG----------RL------------WVERIFREINNSIVE
G---SLVI--------------T-----------LSLK----------------KLPVVL
SRLTALTGLL-IRN----------------------------------------------
-D-PELAKGAAKAVHDLYEVVT-------------HELVSS------DLRENLDT-----
------------------------------------------------------------
------------WN--------ILARARDEGRLFSK----------------------IV
W--PN-------------------------D-PEI-------------------------
----KE--LVKRLHLLLTV--KDSA-ANVPKNLEARRRLEFFS-NSLFMDMP----SAKP
VSEMLPFSVFTPYYS-ETVLYSTSELQK-------------------ENEDGISIL-FYL
Q-------------------KIFPD------------------EWENFLERIGRG-A-ST
GDAE-L--------------------------------QESSSDSLELRFWASYRGQTL-
---ARTVRGMMYYRRALMLQSFLESRSLGV------DN---Y-S-QNNFI----------
-------------------------------------------------------TSQ--
DFESSREARA-QADLKFTYVVSCQIYGQQKQRK-----APEA----ADI-----------
---ALLLQRNE--ALRVAFIH-----VD-E---S---TTDV-------------------
-----------------------NTSKVFYSKLVKADINGKD-----------Q------
------------------------------------------------------------
-----------------------EIYSIKLPG---DP---KLGEGKPENQNHAIIFTRGE
AVQTIDMNQ----------DNYLEEAMKMRNLLEEFH----ANH----------------
--------GLRPPSIL--GVREHVFTG---------------------------------
-------------------SVSSLAWFMSNQETSFVTLAQRVLANPLK------------
----------------------VRMHYGHPDVF-DRI-FHIT---RGGI--SKASRVINI
S--------------------------EDIYA----------------------------
--GFNSTLRLGNVTHHEYIQ-VGKGRD-VGLNQI-ALFE-GKVA-GG---NGEQ--VLS-
----RDIYRLGQLFD-FFRMLSF-FFTT-VGYYV-CTMMTV-LTVY-IFLYGR-AYLAFS
G-LDE-DVSKN--A---KLQG-NTALDAA--LNAQ-FL-VQ-IGVFT-AVP-MIMG-FIL
E-LG-LLK-AVF-SFI-TMQLQ-LCSVFF---TFSLG-------TRTHYFGR-TILH-GG
A-----KYRA-TGRGFVVRHIKFAENYRLY-SRSHFVKA--------------LEVALLL
IVYIA--YGYA-E-----GGAV-TYVLLTLSSWFLVISWLFA-----P--Y-I-FN--PS
-G-FEW--QK---TVEDFDDWTSWLLYKG-G--VGVKGDNSWESWWDEEQMHIQT--LRG
RILETILSARFFLF-----QYGVVYKLHLTGN----------------------------
------------------------------------------------------------
--------------------------------NTSLAIYG----FSW-AVLVGIVLIFKI
FTYS----PKKSA-------DFQLVLRFSQGVASIGL----VAAVCL-------------
------------------------------------VVAFTP--LSIADLFASILAFIPT
GWGILSLA----------------------IAWK-KIVW--SLGMWD-SVREFA--RMYD
AGMGMIIFAP--IAFLSWFPFISTFQSRLLFNQAFSRGLEISIILAGNKANVES------
--------------------------------------------------
[52] CalS_10_Vigna_angularis
------------------------------------------------------------
------------------------------------------------------------
------------------------------------------------------------
------------MVRARENWEKLVRA------------------------SL---KR---
---EQLR--------N-----AGQ------GH----------------------------
------------------------------------------------------------
------------------------------------------------------------
-------AR-----------V-PSGIAGAV--PPS-LAQ-TTNIDLILQAADEIQSEDPN
VARILCE-------------------------------Q-AY----SMAQNLDPD--SHG
R-GVLQ-----------------FKTGLTSVIKQKLAKKDGVRIDRNRDMENLWKFYLHY
KQHHR---VDDIQREEQRLQESGTFSS------SLGELKLRSSEMRKIIATLRALVEVLE
ALS-K--DADPSGV---G--GLVVEE---LRKLK-KSS---VTLS-GELT-PYNIIP--L
-----EAP--SLTNPIRIFPE-----------------------VK--------------
-----AAISAIRYT-DQLPRLPAGF--------------------KVSGQRDADLFDLLE
FVFGFQK------------------DNVRNQRENVILMIANKQSRLGIPAE---------
---TDP---------KIDEKTINEVFLK--VLDNYIRWCRYLRIRLAWNS----------
--------------LEAINRDRKLSLVSLYFLIWGEAANVRFLPEC--ICYIFHNMAKEL
DA-ILDH-PEA----A-------PALSCVT------------------------------
----------------------------------DDGS----AKFLEKIICPIYNTLAA-
-------------------------------------EAS--R------NNNGK-----A
AHSAW-----RNYDDFNEYF--------------WSPA-----------CFE-L------
--NWPMRPD--------------------SPFL---RKPTPSK----R------------
------------------------------------------------------------
------------------------------------------------------------
------------------------------------------------------------
------------------------------------------------------------
-------SKRTGK-----------------------SSFVEHRTFLHLYRSFHRL-----
----------WIFLALM---FQ-ALTIIAFNHGHI-------------------------
-N------LD-TFKTILSIGPSFAIMNFAK---------------------SFLDVLLTF
-GAYTTARGMAVSRL----VIRFFWGGL-TS---VAVTYLYLKVLQERNSRNTDNS----
-----------------------------------------------------------F
YFRIYLLVLGVYAAVRLCFAL-----LLKFPACHAL----SEMSD-Q-SFFQFFK-WIY-
--------------------------------------------------QERYYVGRGL
YE-------------------G--ISD--YCRY-----------------------VAF-
WLVVLA--CKF-TFA--------------------YFLQ------IKPLVEPTNIIVDL-
-------------P-S--LTYSWH-DFISK------------------------------
---------------------------NNNNAFT--IVSLWAPVVA--------------
-----------------IYLMDILIFYTVMSAIVGGVIGARAR-LGEI------------
----------------------------------------RSIEMVHKRFESFPGAF---
---------------VKNLVSP-QIKRIP------------LSGQS--------------
------------------------------------------------------------
----------------------------------------TQ-DSQDLNKAYA-------
-SMFAPFWNEIIKSL--REEDFISN------------------------REMDLLSI--P
SNA--G---------SLRLVQWPLFLLSSKILLA-IDLALDCK-----------------
-----D--------------------------TQADLWNRIS--RD-EYMAYAVKECYYS
VEKILY-SLVGND-----NEG----------RL------------WVERIFREINNSIVE
G---SLVL--------------T-----------LSLK----------------KLPVVL
SRLTALSGLL-IRN----------------------------------------------
-D-PELAKGAAKAVHDLYEVVT-------------HELVSS------DLRENLDT-----
------------------------------------------------------------
------------WN--------LLARARDEGRLFSR----------------------II
W--PN-------------------------D-PEI-------------------------
----KE--LVKRLHLLLTV--KDSA-ANIPKNLEARRRLEFFT-NSLFMDMP----SAKP
VSEMLPFSVFTPYYS-ETVLYGTSELQK-------------------ENEDGISTL-FYL
Q-------------------KIFPD------------------EWENFLERIGRG-A-ST
GDAE-L--------------------------------QESSSDALELRFWASYRGQTL-
---ARTVRGMMYYRRALMLQSFLESRSLGV------DN---Y-P-QNNFI----------
-------------------------------------------------------TSQ--
DFELSRESRA-QADLKFTYVVSCQIYGLQKQRK-----AQEA----ADI-----------
---ALLLQRNE--ALRVAFIH-----SD-E---P----SDA-------------------
-----------------------NSSKVFYSKLVKADINGKD-----------Q------
------------------------------------------------------------
-----------------------EIYSIKLPG---DP---KLGEGKPENQNHAIIFTRGE
AVQTIDMNQ----------DNYLEEAMKMRNLLEEFH----ANH----------------
--------GLRPPSIL--GVREHVFTG---------------------------------
-------------------SVSSLAWFMSNQETSFVTLAQRVLANPLK------------
----------------------VRMHYGHPDVF-DRI-FHIT---RGGI--SKASRVINI
S--------------------------EDIYA----------------------------
--GFNSTLRLGNITHHEYIQ-VGKGRD-VGLNQI-ALFE-GKVA-GG---NGEQ--VLS-
----RDIYRLGQLFD-FFRMLSF-FFTT-VGYYV-CTMMTV-LTVY-VFLYGR-AYLAFS
G-LDE-AVSDK--A---KLAG-NTALDAA--LNAQ-FL-VQ-IGVFT-AVP-MIMG-FIL
E-LG-LLK-AIF-SFI-TMQLQ-LCSVFF---TFSLG-------TRTHYFGR-TILH-GG
A-----KYRA-TGRGFVVRHIKFAENYRLY-SRSHFVKA--------------LEVALLL
IVYIA--YAYA-E-----GGAV-TYVLVTLSSWFLVISWLFA-----P--Y-I-FN--PS
-G-FEW--QK---TVEDFDDWTSWLLYKG-G--VGVKGENSWESWWDEEQMHIQT--LRG
RILETILSARFFFF-----QYGIVYKLHLTGK----------------------------
------------------------------------------------------------
--------------------------------DTSLAIYG----FSW-AVLVGIVLIFKI
FTYS----PKKSA-------DFQLVLRFSQGVVSIGL----VTAVCL-------------
------------------------------------VVAFTR--LSIADLFASILAFIPT
GWGILSVA----------------------IAWR-KIVW--SLGLWD-SVREFA--RMYD
AGMGMIIFAP--IAFLSWFPFISTFQSRLLFNQAFSRGLEISLILAGNKANVEA------
--------------------------------------------------
[53] CalS_10_Vigna_radiata_radiata
------------------------------------------------------------
------------------------------------------------------------
------------------------------------------------------------
------------MVRARENWEKLVRA------------------------TL---KR---
---EQLR--------N-----AGQ------GH----------------------------
------------------------------------------------------------
------------------------------------------------------------
-------AR-----------V-PSGIAGAV--PPS-LAE-TTNIDLILQAADEIQSEDPN
VARILCE-------------------------------Q-AY----SMAQNLDPN--SHG
R-GVLQ-----------------FKTGLTSVIKQKLAKKDGVRIDRNRDLENLWKFYLHY
KQRHR---VDDIQREEQRLQESGTFSS------SLGELKLRSSEMRKIIATLRALVEVLE
ALS-K--DADPNGV---G--GLVVEE---LRKLK-KSS---VTLS-GELT-PYNIIP--L
-----EAP--SLTNPIRIFPE-----------------------VK--------------
-----AAISAIRYT-DQLPRLPAGF--------------------KISGQRDADLFDLLE
FVFGFQK------------------DNVRNQRENVILMIANKQSRLGIPAE---------
---TDP---------KIDEKTINEVFLK--VLDNYIRWCRYLRIRLAWNS----------
--------------LEAINRDRKLSLVSLYFLIWGEAANVRFLPEC--ICFIFHNMAKEL
DA-ILDH-PEA----A-------PAVSCVT------------------------------
----------------------------------DDGS----AKFLEKIICPIYDTLAA-
-------------------------------------EAS--R------NNNGK-----A
AHSAW-----RNYDDFNEYF--------------WSPA-----------CFE-L------
--NWPMRPD--------------------SPFL---RKPTPSK----R------------
------------------------------------------------------------
------------------------------------------------------------
------------------------------------------------------------
------------------------------------------------------------
-------SKRTGK-----------------------SSFVEHRTFLHLYRSFHRL-----
----------WIFLALM---FQ-ALTIIAFNHGHI-------------------------
-D------VD-TFKKILSIGPSFAIMNFSK---------------------SFLDVLLTF
-GAYTTARGMAVSRL----VIRFFWGGL-TS---VAVTYLYLKVLQERNSRNTDNS----
-----------------------------------------------------------F
YFRIYLLVLGVYAAVRLCFAL-----LLKFPACHAL----SEMSD-Q-SFFQFFK-WIY-
--------------------------------------------------QERYYVGRGL
YE-------------------G--ISD--YCRY-----------------------VAF-
WLVVLA--CKF-TFA--------------------YFLQ------IKPLVEPTNIIVDL-
-------------P-S--LTYSWH-DFISK------------------------------
---------------------------NNNNALT--IVSLWAPVVA--------------
-----------------IYLMDILIFYTVMSAIVGGVIGARAR-LGEI------------
----------------------------------------RSIEMVHKRFESFPGAF---
---------------VKNLVSP-QIKRIP------------LSGQS--------------
------------------------------------------------------------
----------------------------------------TQ-DSQDLNKTYA-------
-AMFAPFWNEIIKSL--REEDFISN------------------------REMDLLSM--P
SNA--G---------SLRLVQWPLFLLSSKILLA-IDLALDCK-----------------
-----D--------------------------TQADLWNRIS--RD-EYMAYAVKECYYS
VEKILY-SLVGND-----NEG----------RL------------WVERIFREINNSIVE
G---SLVL--------------T-----------LSLK----------------KLPVVL
SRLTALSGLL-IRN----------------------------------------------
-D-PELAKGAAKAVHDLYEVVT-------------HELVSS------DLRENLDT-----
------------------------------------------------------------
------------WN--------LLARARDERRLFSR----------------------II
W--PN-------------------------D-PEI-------------------------
----KE--LVKRLHLLLTV--KDSA-ANIPKNLEARRRLEFFT-NSLFMDMP----SAKP
VSEMLPFSVFTPYYS-ETVLYGTSELQK-------------------ENEDGISTL-FYL
Q-------------------KIFPD------------------EWENFLERIGRG-A-ST
GDAE-L--------------------------------QESSSDALELRFWASYRGQTL-
---ARTVRGMMYYRRALMLQSFLESRSLGV------DN---Y-P-QNNFI----------
-------------------------------------------------------TSQ--
DFELSRESRA-QADLKFTYVVSCQIYGLQKQRK-----AAEA----ADI-----------
---ALLLQRNE--ALRVAFIH-----SD-E---P----SDA-------------------
-----------------------NSSKVFYSKLVKADINGKD-----------Q------
------------------------------------------------------------
-----------------------EIYSIKLPG---DP---KLGEGKPENQNHAIIFTRGE
AVQTIDMNQ----------DNYLEEAMKMRNLLEEFH----ANH----------------
--------GLRPPSIL--GVREHVFTG---------------------------------
-------------------SVSSLAWFMSNQETSFVTLAQRVLANPLK------------
----------------------VRMHYGHPDVF-DRI-FHIT---RGGI--SKASRVINI
S--------------------------EDIYA----------------------------
--GFNSTLRLGNITHHEYIQ-VGKGRD-VGLNQI-ALFE-GKVA-GG---NGEQ--VLS-
----RDIYRLGQLFD-FFRMLSF-FFTT-VGYYV-CTMMTV-LTVY-VFLYGR-AYLAFS
G-LDE-AVSDK--A---KLAG-NTALDAA--LNAQ-FL-VQ-IGVFT-AVP-MIMG-FIL
E-LG-LLK-AIF-SFI-TMQLQ-LCSVFF---TFSLG-------TRTHYFGR-TILH-GG
A-----KYRA-TGRGFVVRHIKFAENYRLY-SRSHFVKA--------------LEVALLL
IVYIA--YGYA-E-----GGAV-TYVLVTLSSWFLVISWLFA-----P--Y-I-FN--PS
-G-FEW--QK---TVEDFDDWTSWLLYKG-G--VGVKGENSWESWWDEEQMHIQT--LRG
RILETILSARFFLF-----QYGIVYKLHLTGK----------------------------
------------------------------------------------------------
--------------------------------DTSLAVYG----FSW-AVLVGIVLIFKI
FTYS----PKKSA-------DFQLVLRFSQGVVSIGL----VTAVCL-------------
------------------------------------VVAFTR--LSIADLFASILAFIPT
GWGILSVA----------------------IAWR-KIVW--SLGLWD-SVREFA--RMYD
AGMGVIIFAP--IAFLSWFPFISTFQSRLLFNQAFSRGLEISLILAGNKANVEA------
--------------------------------------------------
[54] CalS_10_Erythranthe_guttata
---------------------MA-------------------------------------
------------------------------------------------------------
------------------------------------------------------------
-----------RVTTPSDNWEKLVRA------------------------VL---RS---
---EQ-----------------RA------GH----------------------------
------------------------------------------------------------
------------------------------------------------------------
-------ER-----------T-TSGIAGAV--PDS-LQR-TTNINAILQAADEIQSEDPN
VARILCE-------------------------------Q-AY----SMAQNLDPS--SDG
R-GVLQ-----------------FKTGLMSVIKQKLAKKEGGQIDRNRDIERLWEFYNQY
KRRHR---VDDIQREEQKWREAGTFS------ADVGDLELRFSEMKKVFATLRALVEVME
ALS-K--DATSDGV---G--RLIMEE---LRRIK-KSS---AAIS-GELI-PYNIVP--L
-----EAP--SLTNAIGYFPE-----------------------VR--------------
-----GAISAIRYT-EQFPRLPADF--------------------ETPGQRELDMFDLLE
YVFGFQK------------------DNIRNQREHVVLALANAQSRLGIPID---------
---ADP---------KLDERAVREVFLK--SLDNYIKWCKYLRIRLVWNS----------
--------------LEAINKDRKLFLVSLYFCIWGEAANARFLPEC--ICYIFHQMAREL
DA-ILDR-AEA----T-------QAASCTG------------------------------
----------------------------------ENGS----VSFLEQIICPIYGALAA-
-------------------------------------EAE--R------NNNGK-----A
AHSEW-----RNYDDFNEYF--------------WSPA-----------CFE-L------
--SWPMKRN--------------------SSFL---LKP--KK-----------------
------------------------------------------------------------
------------------------------------------------------------
------------------------------------------------------------
------------------------------------------------------------
-------GKRTGK-----------------------SSFVEHRTFLHLFRSFHRL-----
----------WMFLIIM---FQ-ALAIIAFHDGKL-------------------------
-N------LN-TFKSLLSIGPTFAVMNFLE---------------------SCLDVVLMF
-GAYSTARGMAISRL----VIRFFWCGL-SS---VFVLYVYVRLLQERNKNTS-DS----
-----------------------------------------------------------L
YFRIYVLVLGVYAGLRVLFAL-----LLKFPACHRL----SEMSD-Q-SFFQFFK-WIY-
--------------------------------------------------EERYFVGRGL
VE-------------------K--TTD--YMSY-----------------------VFF-
WLVIFA--CKF-PFA--------------------YFLQ------IKPLVGPTLIIIHL-
-------------P-R--LQYSWH-DFVSK------------------------------
---------------------------NNNNMLT--VASLWAPVVA--------------
-----------------IYIMDIHIWYTLLSAIYGAVMGARGR-LGEI------------
----------------------------------------RSIEMVHKRFESFPEAF---
---------------VKNLVSP-QIKRMPFER---------ESSQ---------------
------------------------------------------------------------
-------------------------------------------SPHDNNKTYA-------
-AIFSPFWNEIIKAL--REEDYISN------------------------REMDLLSM--P
SNA--G---------SLKLVQWPLFLLSSKILLA-IDLALDCK-----------------
-----D--------------------------TQADLWNRIC--KD-EYMAYAVQECYSS
IEKILH-SLV--D-----GEG----------RL------------WVERIFREINSSISE
G---SLVI--------------T-----------LHLK----------------KLQVVL
SRFTALTGLL-IRD----------------------------------------------
-PTPELAKGAAKAVYDFYDVVT-------------HELLSS------DLREQLDT-----
------------------------------------------------------------
------------WQ--------ILLRARNEGRLFSR----------------------IE
W--PK-------------------------D-PDI-------------------------
----KE--QVKRLHLLLTV--KDNA-VNIPKNLEARRRLQFFT-NSLFMDMP----SAKP
VCEMMPFCVFTPYYS-ETVLYSNSELRL-------------------ENEDGISTL-FYL
Q-------------------KIFPD------------------EWENFLERIGQG---DI
GYAE-I--------------------------------QENSTSALELRFWASYRGQTL-
---ARTVRGMMYYRKALMLQSHLERRSLEE--------D--VS-SRTSF-----------
-------------------------------------------------------TTQ--
GFELSREARA-QADIKFTYVVSCQIYGQQKQRK-----APEA----ADI-----------
---ALLLQRNE--ALRVAFIH-----VE-E---S--GAADG-------------------
----N-------------------VTKEFYSKLVKADANGKD-----------Q------
------------------------------------------------------------
-----------------------EIFSIRLPG---DP---KLGEGKPENQNHAIVFTRGE
AVQTIDMNQ----------DNYLEEAMKMRNLLEEFR----ANH----------------
--------GLRPPTIL--GVREHVFTG---------------------------------
-------------------SVSSLAWFMSNQETSFVTLGQRVLACPLK------------
----------------------VRMHYGHPDVF-DRI-FHIT---RGGI--SKSSRVINI
S--------------------------EDIYA----------------------------
--GFNSTLRQGNITHHEYIQ-VGKGRD-VGLNQI-ALFE-GKVA-GG---NGEQ--VLS-
----RDVYRLGQLFD-FFRMLSF-FFTT-VGFYV-CTMMTV-LTVY-VFLYGR-AYLAFS
G-LDQ-GISDE--A---DVLG-NTALDTV--LNAQ-FL-VQ-IGIFT-AVP-MVMG-FIL
E-LG-LLQ-AVF-SFI-TMQLQ-LCSVFF---TFSLG-------TRTHYFGR-TILH-GG
A-----KYRA-TGRGFVVRHIKFAENYRLY-SRSHFVKA--------------LEVALLL
IVYMA--YGYS-E-----GGAV-TFVLLTISSWFLVFSWLFA-----P--Y-I-FN--PS
-G-FEW--QK---TVEDFDDWTNWLMYKG-G--VGVKGDNSWESWWEEEQTHIQT--LRG
RILETILSFRFIMF-----QYGIVYKLHLTGR----------------------------
------------------------------------------------------------
--------------------------------DTSIAVYG----FSW-VVLAGLVMIFKI
FTFS----PKKST-------NFQLVLRFMQGITCIGL----IVALCL-------------
------------------------------------VVFFTD--LSIPDLFASFLAFIPT
GWFILSLA----------------------IAWR-SIVR--SLGLWD-SVKEFA--RMYD
AGMGILIFSP--IAVLSWFPFVSTFQSRLLFNQAFSRGLEISLILAGNKANVEA------
--------------------------------------------------
[55] Cals_10_Mimulus_guttatus
---------------------MA-------------------------------------
------------------------------------------------------------
------------------------------------------------------------
-----------RVTTPSDNWEKLVRA------------------------VL---RS---
---EQ-----------------RA------GH----------------------------
------------------------------------------------------------
------------------------------------------------------------
-------ER-----------T-TSGIAGAV--PDS-LQR-TTNINAILQAADEIQSEDPN
VARILCE-------------------------------Q-AY----SMAQNLDPS--SDG
R-GVLQ-----------------FKTGLMSVIKQKLAKKEGGQIDRNRDIERLWEFYNQY
KRRHR---VDDIQREEQKWREAGTFS------ADVGDLELRFSEMKKVFATLRALVEVME
ALS-K--DATSDGV---G--RLIMEE---LRRIK-KSS---AAIS-GELI-PYNIVP--L
-----EAP--SLTNAIGYFPE-----------------------VR--------------
-----GAISAIRYT-EQFPRLPADF--------------------ETPGQRELDMFDLLE
YVFGFQK------------------DNIRNQREHVVLALANAQSRLGIPID---------
---ADP---------KLDERAVREVFLK--SLDNYIKWCKYLRIRLVWNS----------
--------------LEAINKDRKLFLVSLYFCIWGEAANARFLPEC--ICYIFHQMAREL
DA-ILDR-AEA----T-------QAASCTG------------------------------
----------------------------------ENGS----VSFLEQIICPIYGALAA-
-------------------------------------EAE--R------NNNGK-----A
AHSEW-----RNYDDFNEYF--------------WSPA-----------CFE-L------
--SWPMKRN--------------------SSFL---LKP--KK-----------------
------------------------------------------------------------
------------------------------------------------------------
------------------------------------------------------------
------------------------------------------------------------
-------GKRTGK-----------------------SSFVEHRTFLHLFRSFHRL-----
----------WMFLIIM---FQ-ALAIIAFHDGKL-------------------------
-N------LN-TFKSLLSIGPTFAVMNFLE---------------------SCLDVVLMF
-GAYSTARGMAISRL----VIRFFWCGL-SS---VFVLYVYVRLLQERNKNTS-DS----
-----------------------------------------------------------L
YFRIYVLVLGVYAGLRVLFAL-----LLKFPACHRL----SEMSD-Q-SFFQFFK-WIY-
--------------------------------------------------EERYFVGRGL
VE-------------------K--TTD--YMSY-----------------------VFF-
WLVIFA--CKF-PFA--------------------YFLQ------IKPLVGPTLIIIHL-
-------------P-R--LQYSWH-DFVSK------------------------------
---------------------------NNNNMLT--VASLWAPVVA--------------
-----------------IYIMDIHIWYTLLSAIYGAVMGARGR-LGEI------------
----------------------------------------RSIEMVHKRFESFPEAF---
---------------VKNLVSP-QIKRMPFER---------ESSQ---------------
------------------------------------------------------------
-------------------------------------------SPHDNNKTYA-------
-AIFSPFWNEIIKAL--REEDYISN------------------------REMDLLSM--P
SNA--G---------SLKLVQWPLFLLSSKILLA-IDLALDCK-----------------
-----D--------------------------TQADLWNRIC--KD-EYMAYAVQECYSS
IEKILH-SLV--D-----GEG----------RL------------WVERIFREINSSISE
G---SLVI--------------T-----------LHLK----------------KLQVVL
SRFTALTGLL-IRD----------------------------------------------
-PTPELAKGAAKAVYDFYDVVT-------------HELLSS------DLREQLDT-----
------------------------------------------------------------
------------WQ--------ILLRARNEGRLFSR----------------------IE
W--PK-------------------------D-PDI-------------------------
----KE--QVKRLHLLLTV--KDNA-VNIPKNLEARRRLQFFT-NSLFMDMP----SAKP
VCEMMPFCVFTPYYS-ETVLYSNSELRL-------------------ENEDGISTL-FYL
Q-------------------KIFPD------------------EWENFLERIGQG---DI
GYAE-I--------------------------------QENSTSALELRFWASYRGQTL-
---ARTVRGMMYYRKALMLQSHLERRSLEE--------D--VS-SRTSF-----------
-------------------------------------------------------TTQ--
GFELSREARA-QADIKFTYVVSCQIYGQQKQRK-----APEA----ADI-----------
---ALLLQRNE--ALRVAFIH-----VE-E---S--GAADG-------------------
----N-------------------VTKEFYSKLVKADANGKD-----------Q------
------------------------------------------------------------
-----------------------EIFSIRLPG---DP---KLGEGKPENQNHAIVFTRGE
AVQTIDMNQ----------DNYLEEAMKMRNLLEEFR----ANH----------------
--------GLRPPTIL--GVREHVFTG---------------------------------
-------------------SVSSLAWFMSNQETSFVTLGQRVLACPLK------------
----------------------VRMHYGHPDVF-DRI-FHIT---RGGI--SKSSRVINI
S--------------------------EDIYA----------------------------
--GFNSTLRQGNITHHEYIQ-VGKGRD-VGLNQI-ALFE-GKVA-GG---NGEQ--VLS-
----RDVYRLGQLFD-FFRMLSF-FFTT-VGFYV-CTMMTV-LTVY-VFLYGR-AYLAFS
G-LDQ-GISDE--A---DVLG-NTALDTV--LNAQ-FL-VQ-IGIFT-AVP-MVMG-FIL
E-LG-LLQ-AVF-SFI-TMQLQ-LCSVFF---TFSLG-------TRTHYFGR-TILH-GG
A-----KYRA-TGRGFVVRHIKFAENYRLY-SRSHFVKA--------------LEVALLL
IVYMA--YGYS-E-----GGAV-TFVLLTISSWFLVFSWLFA-----P--Y-I-FN--PS
-G-FEW--QK---TVEDFDDWTNWLMYKG-G--VGVKGDNSWESWWEEEQTHIQT--LRG
RILETILSFRFIMF-----QYGIVYKLHLTGR----------------------------
------------------------------------------------------------
--------------------------------DTSIAVYG----FSW-VVLAGLVMIFKI
FTFS----PKKST-------NFQLVLRFMQGITCIGL----IVALCL-------------
------------------------------------VVFFTD--LSIPDLFASFLAFIPT
GWFILSLA----------------------IAWR-SIVR--SLGLWD-SVKEFA--RMYD
AGMGILIFSP--IAVLSWFPFVSTFQSRLLFNQAFSRGLEISLILAGNKANVEASSF---
--------------------------------------------------
[56] CalS_10_Sesamum_indicum
------------------------------------------------------------
------------------------------------------------------------
------------------------------------------------------------
------------MARVYDNWERLVKA------------------------VL---RS---
---EQ-----------------RG------GH----------------------------
------------------------------------------------------------
------------------------------------------------------------
-------QR-----------T-PSGIAGAV--PDS-LQR-TTNINAILQAADEIQSEDPN
VARILCE-------------------------------Q-AY----TMAQNLDPN--SDG
R-GVLQ-----------------FKTGLMSVIKQKLAKKDGGRIDRNRDIERLWEFYHQY
KRRHR---VDDIQREEQKWRESGNFS------SNIGDLQLRFSEMKKVFATLRALVEVME
ALS-K--DAAPDGV---G--RLIMEE---LRRIK-KSD---ATIS-GDLI-PYNIVP--L
-----EAP--SLTNAIGYFPE-----------------------VR--------------
-----GAISAIRYN-EQFPRLPADF--------------------EISGQRDLDMFDLLE
YVFGFQK------------------DNVRNQREHLILALANAQSRLGIPVD---------
---ADP---------KLDERAVRDVFLK--VLDNYIKWCRYLRIRLVWNS----------
--------------LEAINKDRKLFLVSLYFCIWGEAANVRFLPEC--ICYIFHHMAREL
DA-ILDH-GEA----T-------HATSCIS------------------------------
----------------------------------ENGS----VSFLEQIICPIYETLAE-
-------------------------------------EAS--R------NNNGK-----A
AHSEW-----RNYDDFNEYF--------------WSPA-----------CFE-L------
--SWPMKKD--------------------SSFL---LKPKPKK-----------------
------------------------------------------------------------
------------------------------------------------------------
------------------------------------------------------------
------------------------------------------------------------
-------GKRTGK-----------------------SSFVEHRTFLHLYRSFHRL-----
----------WIFLIVM---FQ-ALAIVAFNDGKL-------------------------
-N------LN-TFKRVLSVGPTFAVMNFLE---------------------SCLDVLLTF
-GAYTTARGMAISRL----VIRFFWWGL-SS---AFVLYVYLKLLEEMNTNAS-DS----
-----------------------------------------------------------V
YFRIYVLVLGVYAGFRVVLAL-----LLKFPSCHRI----SEMSD-H-PFFQFFK-WIY-
--------------------------------------------------EERYFVGRGL
VE-------------------R--TSD--YISY-----------------------VFY-
WLVIFA--CKF-TFA--------------------YFLQ------IKPLVEPTRIIINL-
-------------P-R--LRYSWH-DLISK------------------------------
---------------------------NNNNALT--IASLWAPVVA--------------
-----------------IYLMDIHIWYTLLSAIYGAVMGARAR-LGEI------------
----------------------------------------RSVEMVHKRFESFPEAF---
---------------VKNLVSP-QIKKIPFEA---------QASE---------------
------------------------------------------------------------
-------------------------------------------TSHDNNKAYA-------
-AMFSPFWNEIIRSL--REEDFISN------------------------REMDLLSM--P
SNT--G---------SLKLVQWPLFLLSSKILLA-IDLALDCK-----------------
-----D--------------------------TQADLWSRIC--KD-EYMAYAVQECYSS
IEKILH-SLV--D-----GEG----------RL------------WVERIFREINSSISE
G---SLVI--------------T-----------LSLK----------------KLPVVL
SRFTALTGLL-TRD----------------------------------------------
-PTPELAKGAAKAVYDFYDVVT-------------HELLSS------DLREQLDT-----
------------------------------------------------------------
------------WH--------ILLRARNEGRLFSR----------------------IE
W--PK-------------------------D-PDI-------------------------
----KE--QVKRLHLLLTV--KDSA-ANIPKNLEARRRLEFFT-NSLFMDMP----PAKP
VCEMMPFCVFTPYYS-ETVLYSNSELRV-------------------ENEDGISIL-FYL
Q-------------------KIFPD------------------EWENFLERIGHG---DG
GDAE-F--------------------------------QETSTNALELRFWASYRGQTL-
---ARTVRGMMYYRRALMLQSYLERRSLEE--------D--VS-YHTSF-----------
-------------------------------------------------------TTQ--
GFELSREARA-QADIKFTYVVSCQIYGQQKQRK-----APEA----ADI-----------
---ALLLQRNE--ALRVAFIH-----VE-E---S--GAADG-------------------
----K-------------------VTKEFYSKLVKADEHGKD-----------Q------
------------------------------------------------------------
-----------------------EIFSIKLPG---DP---KLGEGKPENQNHAIIFTRGE
AVQTIDMNQ----------DNYLEEAMKMRNLLEEFR----GNH----------------
--------GLRPPTIL--GVREHVFTG---------------------------------
-------------------SVSSLAWFMSNQETSFVTLGQRVLAKPLK------------
----------------------VRMHYGHPDVF-DRI-FHVT---RGGI--SKASRVINI
S--------------------------EDIYA----------------------------
--GFNSTLRQGNITHHEYIQ-VGKGRD-VGLNQI-ALFE-GKVA-GG---NGEQ--VLS-
----RDVYRLGQLFD-FFRMLSF-FFTT-VGYYV-CTMMTV-LTIY-VFLYGR-AYLAFS
G-LDK-GISRE--A---KLLG-NTAFDAV--LNAQ-FL-VQ-IGVFT-AVP-MIMG-FIL
E-LG-LLQ-AVF-SFI-TMQLQ-LCSVFF---TFSLG-------TRTHYFGR-TILH-GG
A-----KYRA-TGRGFVVRHIKFAENYRLY-SRSHFVKA--------------LEVALLL
IVCIA--YGYS-E-----GGAV-SFILLTISSWFLVISWLFA-----P--Y-I-FN--PS
-G-FEW--QK---TVEDFDDWTNWLMYKG-G--VGVKGDNSWESWWDEEQMHIQT--LRG
RILETILSLRFIMF-----QYGIVYKLHATGN----------------------------
------------------------------------------------------------
--------------------------------DTSIAVYG----FSW-VVLVGIVLIFKI
FTFS----PKKST-------NFQLMLRFIQGATAIGL----IVALCL-------------
------------------------------------VVLFTS--LTVADLFASILAFIPT
GWLILSLA----------------------ITWK-KIVR--SLGLWE-SVKEFA--RMYD
AGMGILIFAP--IAVLSWFPFVSTFQSRLLFNQAFSRGLEISLILAGNKANVEA------
--------------------------------------------------
[57] CalS_10_Daucus_carota_sativus_
------------------------------------------------------------
------------------------------------------------------------
------------------------------------------------------------
------------MSRVYDNWERLVRA------------------------TL---RQ---
---EQLR--------P-----TGQ------GH----------------------------
------------------------------------------------------------
------------------------------------------------------------
-------ER-----------V-SSGIAGAV--PDS-LQR-TTNINAILQAADEIQAEDPN
VARILCE-------------------------------Q-AY----SMAQNLDPN--SDG
R-GVLQ-----------------FKTGLMSVIKQKLAKKDGARIDRNRDAERLWDFYQKY
KRRHR---VDDIQREEQRYRESGTFS------ANLGNLGLRSNETKKAFSTLRALVEVME
SLS-E--DAGPDGV---G--GLITEE---LRRLK-KTD---ATLS-AELT-PYNIVP--L
-----EAS--SITNAIGFFPE-----------------------VK--------------
-----GAISAIRYT-NQFPRLPKDL--------------------KITGRRELDMFDLLE
YVFGFQK------------------DNIRNQRENVILIIANAQSRVGIPAE---------
---SDP---------KIDERAITEVFLK--VLDNYIKWCRYLRIRLVWNS----------
--------------LEAINRDRKLFLVSLYFLIWGEAANVRFLPEC--ICYIFHHMAREL
DA-ILDH-GEA----S-------PAASCIG------------------------------
----------------------------------EDNS----VSYLQQVISPIYKVISK-
-------------------------------------EAE--R------NNNGK-----A
AHSEW-----RNYDDFNEYF--------------WSPD-----------CFQ-L------
--NWPMKKD--------------------SAFL---LEP--KK-----------------
------------------------------------------------------------
------------------------------------------------------------
------------------------------------------------------------
------------------------------------------------------------
-------RKRTGK-----------------------STFVEHRTFLHLYRSFHRL-----
----------WIFLAVM---FQ-ALTIIAFNKGTI-------------------------
-N------RD-TFITLLSVGPTFSIMNFAE---------------------SCLDVVLMF
-GAYSTARAFAISRL----VIRFFWGAL-SS---VFVTYIYVKVLDERSRRGS-DS----
-----------------------------------------------------------Y
YFRIYILVLGVYAGVRVVFAL-----LLKLPACHSL----SEMSD-H-PFFQFFK-WIY-
--------------------------------------------------QERYFVGRGL
YE-------------------R--TSD--YLRY-----------------------VIF-
WMVIFA--CKF-TFA--------------------YFLQ------IRPLVTPTNIIVDL-
-------------P-S--LEYSWH-DFISK------------------------------
---------------------------NNNNVLT--IVCLWAPVVA--------------
-----------------IYLLDIYIWYTLLSAIVGGVIGARAR-LGEI------------
----------------------------------------RSIEMVHKRFESFPEAF---
---------------VKNLVSS-KTKRMPFGR---------QTSQ---------------
------------------------------------------------------------
-------------------------------------------ASEDTNKTNA-------
-ALFSPFWNEIIKSL--REEDYISN------------------------REMDLLSM--P
SNA--G---------SLRLVQWPLFLLSSKILLA-IDLALDCK-----------------
-----D--------------------------TQEDLWNRIC--RD-EYMAYAVQECYYS
IEKILY-SLV--D-----GEG----------RL------------WVERIFREVNTSISE
N---SLVI--------------T-----------LLFK----------------KLPVVL
SRFTALTGLL-IRN----------------------------------------------
-ETPELAKGAAKAVYDVYEVVT-------------HELLSH------DLREQLDT-----
------------------------------------------------------------
------------WN--------ILQRARNEGRLFSR----------------------IE
W--PK-------------------------D-PEI-------------------------
----KE--LVKRLHLLLTV--KDSA-ANIPKNLEARRRLEFFT-NSLFMDMP----SAKP
VSEMMPFCVFTPYYS-ETVLYSSSELRT-------------------ENEDGISTL-FYL
Q-------------------KIFPD------------------EWENLLERIGRG---DT
GDTE-L--------------------------------QDSTSDALELRFWASYRGQTL-
---ARTVRGMMYYRRALMLQSFLERRSFGE-------GE--YS-Q-SSFP----------
-------------------------------------------------------TTE--
GFELSREARA-QADLKFTYVVSCQIYGQQKQRK-----APEA----ADI-----------
---SLLLQRNE--ALRVAFIH-----VE-E---S--GSTDG-------------------
----S-------------------VRKEFYSKLVKADEHGKD-----------Q------
------------------------------------------------------------
-----------------------EIYSIKLPG---DP---KLGEGKPENQNHAIVFTRGE
AVQTIDMNQ----------DNYLEEAMKLRNLLEEFR----GNH----------------
--------GIRPPTIL--GVREHVFTG---------------------------------
-------------------SVSSLAWFMSNQETSFVTLGQRVLAYPLK------------
----------------------VRMHYGHPDVF-DRI-FHIT---RGGI--SKASRVINI
S--------------------------EDIYA----------------------------
--GFNSTLRQGNITHHEYFQ-VGKGRD-VGLNQI-ALFE-GKVA-GG---NGEQ--VLS-
----RDVYRVGQLFD-FFRMLSF-YFTT-VGFYV-CTMLTV-LTVY-IFLYGR-VYLAFS
G-LDR-GISRR--A---KLLG-NTALDAA--LNAQ-FL-VQ-IGVFT-AVP-MIMG-FIL
E-LG-LLK-AVF-SFI-TMQLQ-LCSVFF---TFSLG-------TRTHYFGR-TILH-GG
A-----KYRA-TGRGFVVRHIKFAENYRLY-SRSHFIKA--------------LEVALLL
TVYIA--YGYT-D-----GGAL-SFVLLTVSSWFLVISWLFA-----P--Y-I-FN--PS
-G-FEW--QK---TVEDFDDWINWLLYKG-G--VGVKGDNSWESWWDEEQAHIQT--LRG
RILETILSLRFLIF-----QYGIVYKLHLTGK----------------------------
------------------------------------------------------------
--------------------------------NTSFAIYG----FSW-VVLVGIVMVSKI
FTVS----SKKST-------NFQLLFRFLQGVTAISL----VLALSL-------------
------------------------------------VVAFTD--LSVPDLFASVLAFIPT
GWAILSLA----------------------ITWK-RLVW--SLGLWD-SVREFA--RMYD
AGMGLLIFTP--IAVLSWFPFISTFQSRLLFNQAFSRGLEISIILAGNKAN---------
--------------------------------------------------
[58] CalS_10_Capsicum_annuum
------------------------------------------------------------
------------------------------------------------------------
------------------------------------------------------------
------------MARVYENWERLVRA------------------------TL---RR---
---EQLR--------Q-----TSP------GH----------------------------
------------------------------------------------------------
------------------------------------------------------------
-------GR-----------T-PSGIAGSV--PDS-LQR-TTNINAILQAADEIQDEDPN
VARILCE-------------------------------Q-AY----SMAQNLDPN--SDG
R-GVLQ-----------------FKTGLMSVIKQKLAKKEGARIDRNRDIERLWEFYQQY
KRRHK---VDDIRREEQKWRESGAVT------ANLGELGLRFSEMRKVFATLRAVVEVME
SLS-K--DAPPDGV---G--RLITEE---LRRIK-KSD---TTLS-AELA-PYNIVP--L
-----EAP--SLTNAIGFFPE-----------------------VQ--------------
-----GAISAIKYT-EQFPQLPAVF--------------------DNSGQRDMDMFDLLE
YVFGFQK------------------DNIRNQRENVILIVANAQSGLGIPVE---------
---ADP---------KIDENVITEVFLK--VLDNYIKWCRYLRIRLVWNK----------
--------------LEAINRDRKLFLVSLYFCIWGEAANVRFLPEC--ICYIFHHMAREL
DA-ILDR-GEA----S-------PAPSCIG------------------------------
----------------------------------ENQS----VSFLEQIICPIYETIAA-
-------------------------------------EAA--R------NNNGK-----A
AHSKW-----RNYDDFNEYF--------------WSPA-----------CFE-L------
--GWPFKKE--------------------SSFL---RKPP-KK-----------------
------------------------------------------------------------
------------------------------------------------------------
------------------------------------------------------------
------------------------------------------------------------
-------GRRTGK-----------------------STFVEHRTFLHLYRSFHRL-----
----------WIFLVVM---FQ-ALTIIAFSNEKI-------------------------
-N------LD-TFKKLLSVGPTFAVMNFIE---------------------SSLDVLLMF
-GAYSTARGMAISRI----VIRFFWTGV-SS---AFVIYVYLKLLEERDT-NK-D-----
-----------------------------------------------------------F
YFRLYILVLGVYAGIRIVFAL-----LTKLPACHTL----SEMSD-Q-SFFQFFK-WIY-
--------------------------------------------------QERYFVGRGL
VE-------------------K--TTD--YLRY-----------------------LGY-
WLVIFA--CKF-TFA--------------------YFLQ------IKPLVGPTKMIRRM-
-------------P-A--LPYSWH-DFISK------------------------------
---------------------------NNNHILT--IVSLWAPVVA--------------
-----------------IYLMDIHIWYTLLSAIVGGVMGARAR-LGEI------------
----------------------------------------RSIEMVHKRFESFPEAF---
---------------VKNLVSP-QTKRTPIDR---------QLSE---------------
------------------------------------------------------------
-------------------------------------------TSQDNNKVYA-------
-ALFSPFWNEIIKSL--REEDYVSN------------------------REMDLLSM--P
SNT--G---------SLRLVQWPLFLLCSKILLA-IDLALDCK-----------------
-----D--------------------------TQGDLWTRIS--RD-EYMAYAVQECYYS
IEKILY-SLV--D-----GEG----------RL------------WVERIYREINNSIME
G---SLVI--------------T-----------LSLK----------------KLPVVL
SRFTALTGLL-IRN----------------------------------------------
-ETPELSKGAAKAMYDLYEVVS-------------DDLLSS------DLREQLGT-----
------------------------------------------------------------
------------WN--------ILARARNEGRLFSR----------------------VE
W--PR-------------------------D-PEI-------------------------
----KE--QVKRLHLLLTV--KDSA-ANIPKNLEARRRLEFFT-NSLFMDMP----SAKP
VSEMMPFCVFTPYYS-ETVLYSSSDLRV-------------------ENEDGISTL-FYL
Q-------------------KIFPD------------------EWENFLERIGRG---DS
ADND-I--------------------------------SEGSSDALELRFWASYRGQTL-
---ARTVRGMMYYRRALMLQSYLERRVLGG------VGN--HS-Q-TSAL----------
-------------------------------------------------------TSQ--
GFELSREARA-QADLKFTYVVSCQIYGQQKQRK-----APEA----TDI-----------
---GLLLRRNE--ALRVAFIH-----VE-E---I--AGDDG-------------------
----K-------------------VSKEFYSKLVKADAHGKD-----------Q------
------------------------------------------------------------
-----------------------EIYSVKLPG---DP---KLGEGKPENQNHAIVFTRGE
AVQTIDMNQ----------DNYLEEAMKVRNLLEEFH----GKH----------------
--------GLRPPTIL--GVREHVFTG---------------------------------
-------------------SVSSLAWFMSNQETSFVTLGQRVLAKPLK------------
----------------------VRMHYGHPDIF-DRI-FHIT---RGGI--SKASRVINI
S--------------------------EDIYA----------------------------
--GFNSTLRQGNITHHEYIQ-VGKGRD-VGLNQI-ALFE-GKVA-GG---NGEQ--VLS-
----RDVYRIGQLFD-FFRMLSF-YFTT-VGFYV-CTMMTV-LTVY-IFLYGR-AYLAFS
G-LDE-GISRR--A---KILG-NTALDAA--LNAQ-FF-VQ-IGIFT-AVP-MIMG-FIL
E-LG-LLK-AVF-SFI-TMQLQ-FCSVFF---TFSLG-------TRTHYFGR-TILH-GG
A-----KYRA-TGRGFVVRHIKFAENYRLY-SRSHFVKA--------------LEVALLL
IVYLA--YGYT-S-----GSTT-SFILLTLSSWFLVISWLFA-----P--Y-I-FN--PS
-G-FEW--QK---TVEDFDDWTNWLLYKG-G--VGVKGDDSWESWWDEEQMHIQT--LRG
RILETILSLRFFFF-----QYGIVYKLHLTGQ----------------------------
------------------------------------------------------------
--------------------------------DTSLAIYG----FSW-IVLVGIVMIFKI
FTFS----PKSST-------NFQLMLRFFQGVTALGL----VAALCL-------------
------------------------------------IVALTE--LSVSDLFASVLAFIAT
GWAVLCLA----------------------ITWR-RVVW--SLGLWE-SVKEFA--RMYD
AGMGIIIFAP--VAILSWFPFVSTFQSRILFNQAFSRGLEISLILAGNKANVE-------
--------------------------------------------------
[59] CalS_10_Nicotiana_sylvestris_1
------------------------------------------------------------
------------------------------------------------------------
------------------------------------------------------------
------------MARVYDNWERLVRA------------------------TL---RR---
---EQLR--------Q-----TGP------GH----------------------------
------------------------------------------------------------
------------------------------------------------------------
-------AR-----------K-PSGIAGSV--PDS-LQR-TTNINAILQAADEIQDEDPN
VARILCE-------------------------------Q-AY----SMAQSLDPN--SDG
R-GVLQ-----------------FKTGLMSVIKQKLAKKEGARIDRNRDIERLWDFYQQY
KRRHK---VDDIQREEQKWRESGAVS------ANLGELGLRFSEMRKVFATLRAVVEVME
SLS-K--DAAPDGV---G--RLIIEE---LRRIK-KSD---ATLS-GELA-PYNIVP--L
-----EAP--SLTNAIGFFPE-----------------------VR--------------
-----GAISALKYT-EQFPQLPADF--------------------EIPGQRDMDMFDLLE
YVFGFQK------------------DNISNQRENVILIVANAQSRLGIPVE---------
---PDP---------KIDEKVITEVFLK--VLDNYIKWCRYLRIRLVWNK----------
--------------LEAINRDRKLFLVSLYFCIWGEAANVRFLPEC--ICYIFHHMAREL
DA-ILDH-GEA----S-------PAASCVG------------------------------
----------------------------------ENQS----VSFLEQIIRPIYDTIVA-
-------------------------------------EAA--R------NNNGK-----A
AHSKW-----RNYDDFNEYF--------------WSPA-----------CFE-L------
--GWPLKKD--------------------SSFL---RKPA-KK-----------------
------------------------------------------------------------
------------------------------------------------------------
------------------------------------------------------------
------------------------------------------------------------
-------GKRTGK-----------------------STFVEHRTFLHLYRSFHRL-----
----------WIFLVVM---FQ-ALTIIAFSHNKI-------------------------
-N------LD-TFKKLLSVAPTFAAMNFIE---------------------SCLDVLLMF
-GAYSTARGMAISRI----VIRFFWTGV-SS---AFAIYVYLKLLEERNT-NK-DP----
-----------------------------------------------------------F
YFRLYILVLGVYAGIRIVFAL-----LTKLPACHTL----SEMSD-Q-SFFQFFK-WIY-
--------------------------------------------------QERYFVGRGL
VE-------------------K--TTD--YLRY-----------------------LLY-
WLVIFA--CKF-TFA--------------------YFLQ------IKPLVGPTQIILDL-
-------------P-S--LQYSWH-DFISK------------------------------
---------------------------KNNNVLT--IVSLWAPVIA--------------
-----------------IYLMDIHIWYTLLSAIVGGVMGARAR-LGEI------------
----------------------------------------RSIEMVHKRFESFPEAF---
---------------VKNLVSP-QTKRIPIDS---------QSSQ---------------
------------------------------------------------------------
-------------------------------------------TSQDNNKTDA-------
-ALFSPFWNEIIKSL--REEDYVSN------------------------REMDLLSM--P
SNT--G---------SLRLVQWPLFLLCSKILLA-IDLALDCK-----------------
-----D--------------------------TQGDLWTRIC--RD-EYMAYAVQECYYS
IEKILY-SLV--D-----GEG----------RL------------WVERIYREVNSSIME
G---SLVI--------------T-----------LSLK----------------KLPVVL
SRFTALTGLL-IRN----------------------------------------------
-ETPELSKGAAKAMYDLYEVVT-------------HDLLSS------DLREQLDT-----
------------------------------------------------------------
------------WN--------ILARARNEGRLFSR----------------------VE
W--PR-------------------------D-PEI-------------------------
----KE--QVKRLHLLLTV--KDSA-ANIPKNLEARRRLEFFT-NSLFMDMP----PAKP
VSEMMPFCVFTPYYS-ETVLYSSSDLRV-------------------ENEDGISTL-FYL
Q-------------------KIFPD------------------EWENFLERIGRG---DS
GDND-I--------------------------------QEGSSDALELRFWASYRGQTL-
---ARTVRGMMYYRRALMLQSYLERRSLGG------VDG--HS-Q-TSSL----------
-------------------------------------------------------TSQ--
GFELSREARA-QADLKFTYVISCQIYGQQKQRK-----APEA----TDI-----------
---GLLLRRNE--ALRVAFIH-----VE-E---I--AGDDG-------------------
----K-------------------VSKEFYSKLVKADAHGKD-----------Q------
------------------------------------------------------------
-----------------------EIYSVKLPG---DP---KLGEGKPENQNHAIIFTRGE
AVQTIDMNQ----------DNYLEEAMKVRNLLEEFH----GKH----------------
--------GLRPPTIL--GVREHVFTG---------------------------------
-------------------SVSSLAWFMSNQETSFVTLGQRVLAKPLK------------
----------------------VRMHYGHPDIF-DRI-FHIT---RGGI--SKASRVINI
S--------------------------EDIYA----------------------------
--GFNSTLRQGNITHHEYIQ-VGKGRD-VGLNQI-ALFE-GKVA-GG---NGEQ--VLS-
----RDVYRLGQLFD-FFRMLSF-FFTT-VGYYV-CTMMTV-LTVY-IFLYGR-AYLAFS
G-LDE-GISKR--A---KLLG-NTALDAA--LNAQ-FF-VQ-IGIFT-AVP-MIMG-FIL
E-LG-LLK-AVF-SFI-TMQLQ-FCSVFF---TFSLG-------TRTHYFGR-TILH-GG
A-----KYRA-TGRGFVVRHIKFAENYRLY-SRSHFVKA--------------LEVALLL
IVYLA--YGYS-N-----GRTT-SFILLTLSSWFLVISWLFA-----P--Y-I-FN--PS
-G-FEW--QK---TVEDFDDWTNWLLYKG-G--VGVKGDDSWESWWDEEQIHIQT--LRG
RILETILSLRFFVF-----QYGIVYKLHLTGK----------------------------
------------------------------------------------------------
--------------------------------DTSLAIYG----FSW-IVLVGIVMIFKI
FTFS----PKKST-------NIHLMLRFFQGVTALGL----VAALCL-------------
------------------------------------VVALTD--LSVPDLFASVLAFVAT
GWAVLCLA----------------------ITWR-RVVW--SLGLWE-SVKEFA--RMYD
AGMGIIIFAP--VAILSWFPFVSTFQSRILFNQAFSRGLEISLILAGNKANVE-------
--------------------------------------------------
[60] CalS_10_Nicotiana_tomentosifor
------------------------------------------------------------
------------------------------------------------------------
------------------------------------------------------------
------------MARVYDNWERLVRA------------------------TL---RR---
---EQLR--------Q-----TGP------GH----------------------------
------------------------------------------------------------
------------------------------------------------------------
-------AR-----------K-PSGIAGSV--PDS-LQR-TTNINAILQAADEIQDEDPN
VARILCE-------------------------------Q-AY----SMAQSLDPN--SDG
R-GVLQ-----------------FKTGLMSVIKQKLAKKEGARIDRNRDIERLWEFYQQY
KRRHK---VDDIQREEQKWRESGAVS------ANLGELGLRFSEMRKVFATLRAVVEVME
SLS-K--DAAPDGV---G--RLIMEE---LRRIK-KSD---ATLS-GELA-PYNIVP--L
-----EAP--LLTNAIGFFPE-----------------------VR--------------
-----GAISALKYT-EQFPQLPADF--------------------KIPGQRDMDMFDLLE
YVFGFQK------------------DNISNQRENVILIVANAQSRLEIRVE---------
---PDP---------KIDEKVITEVFLK--VLDNYIKWCRYLRIRLVWNK----------
--------------LEAINRDRKLFLVSLYFCIWGEAANVRFLPEC--ICYIFHHMAREL
DA-ILDH-GEA----S-------PAPSCVG------------------------------
----------------------------------ENQS----VSFLEQIIRPIYNTIVD-
-------------------------------------EAA--R------NNNGK-----A
AHSKW-----RNYDDFNEYF--------------WSPA-----------CFE-L------
--GWPLKKD--------------------SSFL---RKPA-KK-----------------
------------------------------------------------------------
------------------------------------------------------------
------------------------------------------------------------
------------------------------------------------------------
-------GKRTGK-----------------------STFVEHRTFLHLYRSFHRL-----
----------WIFLVVM---FQ-ALTIIAFSHNKI-------------------------
-N------LD-TFKKLLSVAPTFAVMNFIE---------------------SCLDVLLMF
-GAYSTARGMAISRI----VIRFFWTGV-SS---AFAIYVYLKLLEERNT-NK-DP----
-----------------------------------------------------------F
YFRLYILVLGVYAGIRIVFAL-----LTKLPACHTL----SEMSD-Q-SFFQFFK-WIY-
--------------------------------------------------QERYFVGRGL
VE-------------------K--TTD--YLRY-----------------------LLY-
WLVIFA--CKF-TFA--------------------YFLQ------IKPLVGPTQIILDL-
-------------P-S--LQYSWH-DFISK------------------------------
---------------------------KNNNVLT--IVSLWAPVIA--------------
-----------------IYLMDIHIWYTLLSAIVGGVMGARAR-LGEI------------
----------------------------------------RSIEMVHKRFESFPEAF---
---------------VKNLVSP-QTKRIPIDS---------QSSQ---------------
------------------------------------------------------------
-------------------------------------------TSQDNNKTDA-------
-ALFSPFWNEIIKSL--REEDYVSN------------------------REMDLLSM--P
SNT--G---------SLRLVQWPLFLLCSKILLA-IDLALDCK-----------------
-----D--------------------------TQGDLWTRIC--RD-EYMAYAVQECYYS
IEKILY-SLV--D-----GEG----------RL------------WVERIYREINNSIME
G---SLVM--------------T-----------LSLK----------------KLPVVL
SRFTALTGLL-IRN----------------------------------------------
-ETPELSRGAAKALYDLYEVVT-------------HDLLSS------DLREQLDT-----
------------------------------------------------------------
------------WN--------ILARARNEGRLFSR----------------------VE
W--PR-------------------------D-PEI-------------------------
----KE--QVKRLHLLLTV--KDSA-ANIPKNLEARRRLEFFT-NSLFMDMP----PAKP
VSEMMSFCVFTPYYS-ETVLYSSSDLRV-------------------ENEDGISTL-FYL
Q-------------------KIFPD------------------EWENFLERIGRG---DS
GDND-I--------------------------------QEGSSDALELRFWASYRGQTL-
---ARTVRGMMYYRRALMLQSYLERRSLGG------VDG--HS-Q-TSSL----------
-------------------------------------------------------TSQ--
GFELSREARA-QADLKFTYVISCQIYGQQKQRK-----APEA----TDI-----------
---GLLLRRNE--ALRVAFIH-----VE-E---I--AGDDG-------------------
----K-------------------VSKEFYSKLVKADAHGKD-----------Q------
------------------------------------------------------------
-----------------------EIYSVKLPG---DP---KLGEGKPENQNHAIIFTRGE
AVQTIDMNQ----------DNYLEEAMKVRNLLEEFH----GKH----------------
--------GLRPPTIL--GVREHVFTG---------------------------------
-------------------SVSSLAWFMSNQETSFVTLGQRVLAKPLK------------
----------------------VRMHYGHPDIF-DRI-FHIT---RGGI--SKASRVINI
S--------------------------EDIYA----------------------------
--GFNSTLRQGNITHHEYIQ-VGKGRD-VGLNQI-ALFE-GKVA-GG---NGEQ--VLS-
----RDVYRLGQLFD-FFRMLSF-FFTT-VGYYV-CTMMTV-LTVY-IFLYGR-AYLAFS
G-LDE-GISKR--A---KLLG-NTALDAA--LNAQ-FF-VQ-IGIFT-AVP-MIMG-FIL
E-LG-LLK-AVF-SFI-TMQLQ-FCSVFF---TFSLG-------TRTHYFGR-TILH-GG
A-----KYRA-TGRGFVVRHIKFAENYRLY-SRSHFVKA--------------LEVALLL
IVYLA--YGYS-N-----GRTT-SFILLTLSSWFLVISWLFA-----P--Y-I-FN--PS
-G-FEW--QK---TVEDFDDWTNWLLYKG-G--VGVKGDDSWESWWDEEQIHIQT--LRG
RILETILSLRFFVF-----QYGIVYKLHLTGK----------------------------
------------------------------------------------------------
--------------------------------DTSLAIYG----FSW-IVLVGIVMIFKI
FTFS----PKKST-------NIHLMLRFFQGVTALGL----VAALCL-------------
------------------------------------VVALTD--LSVPDLFASVLAFIAT
GWAVLCLA----------------------ITWR-RVVW--SLGLWE-SVKEFA--RMYD
AGMGIIIFAP--VAILSWFPFVSTFQSRILFNQAFSRGLEISLILAGNKANVE-------
--------------------------------------------------
[61] CalS_10_Solanum_pennellii
------------------------------------------------------------
------------------------------------------------------------
------------------------------------------------------------
------------MARVYENWDRLVRA------------------------TL---RR---
---EQLR--------Q-----TGP------GH----------------------------
------------------------------------------------------------
------------------------------------------------------------
-------GR-----------T-PSGIAGSV--PDS-LQR-TTNINAILQAADEIQDEDPN
VARILCE-------------------------------Q-AY----SMAQNLDPN--SDG
R-GVLQ-----------------FKTGLMSVIKQKLAKKEGARIDRNRDIERLWEFYQQY
KRRHK---VDDIQREEQKWRESGAVS------ANIGELGLRFFEMRKVFATLRAVVEVME
YLS-K--DAAPDGV---G--RLITEE---LRRIK-KSD---ATLS-GELA-PYNIVP--L
-----EAP--SLTNAIGFFPE-----------------------VQ--------------
-----GAISAVKYT-EQFPQLPAGF--------------------DIPGQRHMDMFDLLE
YAFGFQK------------------DNVRNQRENVILIVANAQSRLGIPVE---------
---ADP---------KIDEKVITEVFLK--VLDNYIKWCRYLRIRLVWNK----------
--------------LEAINRDRKLFLVSLYFCIWGEAANVRFLPEC--ICYIFHHMAREL
DA-ILDH-GEA----R-------PAPCCLG------------------------------
----------------------------------EDQS----VSFLEKIIRPIYDTIVS-
-------------------------------------EAA--R------NNNGK-----A
AHSKW-----RNYDDFNEYF--------------WSPA-----------CFE-L------
--GWPFNKE--------------------SSFL---RKPA-KK-----------------
------------------------------------------------------------
------------------------------------------------------------
------------------------------------------------------------
------------------------------------------------------------
-------GKRTGK-----------------------STFVEHRTFLHLYRSFHRL-----
----------WIFLVVM---FQ-ALTIIAFSNAKI-------------------------
-N------LD-TFKKLLSVGPTFAVMNFIE---------------------SFLDVILMF
-GAYSTARGMAISRI----VIRFIWTAV-SS---AFVIYVYLKLLQERNT-NK-DP----
-----------------------------------------------------------F
YFRLYILVLGVYTGIRVVFAL-----LTKLPACHKL----SEMSD-Q-SFFQFFK-WIY-
--------------------------------------------------QERYFVGRGL
VE-------------------K--TTD--YLRY-----------------------SLY-
WLVIFA--CKF-TFA--------------------YFLQ------IKPLVGPSKLIYGM-
-------------P-S--LQYSWH-DFISK------------------------------
---------------------------NNNNILT--IVSLWAPVVA--------------
-----------------IYLMDIHIWYTLLSAIVGGVMGARAR-LGEI------------
----------------------------------------RSIEMVHKRFESFPEAF---
---------------VKNLVSP-QTKRMPIDR---------QLSE---------------
------------------------------------------------------------
-------------------------------------------TSPENNKAYA-------
-ALFSPFWNEIIKSL--REEDYVSN------------------------REMDLLSM--P
SNT--G---------SLRLVQWPLFLLCSKILLA-IDLALDCK-----------------
-----D--------------------------TQGDLWTRIC--KD-EYMAYAVQECYYS
IEKILY-SLN--D-----GEG----------RL------------WVERIYREINNSIME
G---SLVM--------------T-----------LSLK----------------KLPVVL
SRFTALTGLL-IRN----------------------------------------------
-ETPELSKGAAKAMYDLYDVVT-------------HDLLSS------DLREQLDT-----
------------------------------------------------------------
------------WN--------ILARARNEGRLFSR----------------------VE
W--PR-------------------------D-PEI-------------------------
----KE--QVKRLHLLLTV--KDSA-ANIPKNLEARRRLEFFT-NSLFMDMP----PAKP
VSEMMPFCVFTPYYS-ETVLYSSSDLRE-------------------ENEDGISTL-FYL
Q-------------------KIFPD------------------EWENFLERIGRG---DS
GDND-I--------------------------------QEGSSDALDLRFWASYRGQTL-
---ARTVRGMMYYRRALMLQSYLERRSLGG------VDG--HS-H-TNSL----------
-------------------------------------------------------TSQ--
GFELSREARA-QADLKFTYVISCQIYGQQKQRK-----APEA----TDI-----------
---GLLLRRNE--ALRVAFIH-----VE-E---I--TGDDG-------------------
----K-------------------VSKEFYSKLVKADAHGKD-----------Q------
------------------------------------------------------------
-----------------------EIYSVKLPG---DP---KLGEGKPENQNHSIIFTRGE
AVQTIDMNQ----------DNYLEEAMKVRNLLEEFH----GKH----------------
--------GLRPPTIL--GVREHVFTG---------------------------------
-------------------SVSSLAWFMSNQETSFVTLGQRVLAKPLK------------
----------------------VRMHYGHPDIF-DRI-FHIT---RGGI--SKASRVINI
S--------------------------EDIYA----------------------------
--GFNSTLRQGNITHHEYIQ-VGKGRD-VGLNQI-ALFE-GKVA-GG---NGEQ--VLS-
----RDVYRIGQLFD-FFRMLSF-FFTT-VGYYV-CTMMTV-LTVY-IFLYGR-AYLAFS
G-LDE-GISRR--A---RFLG-NTALNAA--LNAQ-FF-VQ-IGIFT-AVP-MIMG-FIL
E-LG-LLK-AVF-SFI-TMQLQ-FCSVFF---TFSLG-------TRTHYFGR-TILH-GG
A-----KYRA-TGRGFVVRHIKFAENYRLY-SRSHFVKA--------------LEVALLL
IVYLA--YGYT-N-----GSTT-SFILLTLSSWFLVISWLFA-----P--Y-I-FN--PS
-G-FEW--QK---TVEDFDDWTNWLMYKG-G--VGVKGDDSWESWWDEEQIHIQT--LRG
RILETILSLRFFLF-----QYGIVYKLQLTGT----------------------------
------------------------------------------------------------
--------------------------------DTSLAIYG----FSW-IVLVGVVMIFKI
FTFS----PKKST-------NFQLMLRFIQGVTALGL----VAALCL-------------
------------------------------------VVALTE--LSVADLFASVLAFIAT
GWAVLCLA----------------------ITWK-RVVW--SLGLWE-SVKEFA--RMYD
AGMGIIIFAP--VAILSWFPFVSTFQSRILFNQAFSRGLEISLILAGNKANVE-------
--------------------------------------------------
[62] CalS_10_Solanum_tuberosum
------------------------------------------------------------
------------------------------------------------------------
------------------------------------------------------------
------------MARVYENWDRLVRA------------------------TL---RR---
---EQLR--------Q-----TGP------GH----------------------------
------------------------------------------------------------
------------------------------------------------------------
-------GR-----------T-PSGIAGSV--PDS-LQR-TININAILQAADEIQDEDPN
VARILCE-------------------------------Q-AY----SMAQKLDPN--SDG
R-GVLQ-----------------FKTGLMSVIKQKLAKKEGARIDRNRDIERLWEFYQQY
KRRHK---VDDIQREEQKWRESGGVS------SNIGELGLRFSEMRKVFATLRAVVEVME
YLS-K--DAAPDGV---G--RLIMEE---LRRIK-KSD---ATLS-GELA-PYNIVP--L
-----EAP--SLTNAIGFFPE-----------------------VQ--------------
-----GAISAVKYT-EQFPRLPAGF--------------------DIPGQRHMDMFDLLE
YVFGFQK------------------DNVRNQRENVILIVANAQSRLEIPVE---------
---ADP---------KIDEKVITEVFLK--VLDNYIKWCRYLRIRLVWNK----------
--------------LEAINRDRKLFLVSLYFCIWGEAANVRFLPEC--ICYIFHHMAREL
DA-TLDH-GEA----S-------PAPSCVG------------------------------
----------------------------------EDQS----VSFLEQIIRPIYDTIVS-
-------------------------------------EAA--R------NNNGK-----A
AHSKW-----RNYDDFNEYF--------------WSPA-----------CFE-L------
--SWPFKKE--------------------SSFL---RKPA-KK-----------------
------------------------------------------------------------
------------------------------------------------------------
------------------------------------------------------------
------------------------------------------------------------
-------GKRTGK-----------------------STFVEHRTFLHLYRSFHRL-----
----------WIFLVVM---FQ-ALTIIAFSHEKI-------------------------
-N------LD-TFKKLLSVGPTFAVMNFIE---------------------SFLDVLLMF
-GAYSTARGMAISRI----VIRFFWTGV-SS---AFVIYVYLKLLQERNT-NK-DP----
-----------------------------------------------------------F
YFRLYILVLGVYAGIRIVFAL-----LTKLPACHKL----SEMSD-Q-SFFQFFK-WIY-
--------------------------------------------------QERYFVGRGL
VE-------------------K--TTD--YLRY-----------------------SLY-
WLVIFA--CKF-TFA--------------------YFLQ------IKPLVGPSQLIYGM-
-------------P-S--LQYSWH-DFISK------------------------------
---------------------------NNNNILT--IVSLWAPVVA--------------
-----------------IYLMDIHIWYTLLSAIVGGVMGARAR-LGEI------------
----------------------------------------RSIEMVHKRFESFPEAF---
---------------VKNLVSP-QTKRMPIDR---------QLSE---------------
------------------------------------------------------------
-------------------------------------------NSQDNNKAYA-------
-ALFSPFWNEIIKSL--REEDYVSN------------------------REMDLLSM--P
SNM--G---------SLRLVQWPLFLLCSKILLA-IDLALDCK-----------------
-----D--------------------------TQGDLWTRIC--RD-EYMAYAVQECYYS
IEKILY-SLN--D-----GEG----------RL------------WVERIYREINNSIME
G---SLVI--------------T-----------LSLK----------------KLPVVL
SRFTALTGLL-IRN----------------------------------------------
-ETPELSKGAAKAMYDLYDVVT-------------HDLLSS------DLREQLDT-----
------------------------------------------------------------
------------WN--------ILARARNEGRLFSR----------------------VE
W--PR-------------------------D-PEI-------------------------
----KE--QVKRLHLLLTV--KDSA-ANIPKNLEARRRLEFFT-NSLFMDMP----PAKP
VSEMMPFCVFTPYYS-ETVLYSSSDLRE-------------------ENEDGISTL-FYL
Q-------------------KIFPD------------------EWENFLERIGRD---DS
GDND-I--------------------------------QEGSSDALDLRFWASYRGQTL-
---ARTVRGMMYYRRALMLQSYLERRSLGG------VDG--HS-H-TNSL----------
-------------------------------------------------------TSQ--
GFELSREARA-QADLKFTYVISCQIYGQQKQRK-----APEA----TDI-----------
---GLLLRRNE--ALRVAFIH-----VE-E---I--AGDDG-------------------
----K-------------------VSKEFYSKLVKADAHGKD-----------Q------
------------------------------------------------------------
-----------------------EIYSVKLPG---DP---KLGEGKPENQNHSIIFTRGE
AVQTIDMNQ----------DNYLEEAMKVRNLLEEFH----GKH----------------
--------GLRPPTIL--GVREHVFTG---------------------------------
-------------------SVSSLAWFMSNQETSFVTLGQRVLAKPLK------------
----------------------VRMHYGHPDIF-DRI-FHIT---RGGI--SKASRVINI
S--------------------------EDIYA----------------------------
--GFNSTLRQGNITHHEYIQ-VGKGRD-VGLNQI-ALFE-GKVA-GG---NGEQ--VLS-
----RDVYRIGQLFD-FFRMLSF-FFTT-VGYYV-CTMMTV-LTVY-IFLYGR-AYLAFS
G-LDE-GISRR--A---RFLG-NTALNAA--LNAQ-FF-VQ-IGIFT-AVP-MIMG-FIL
E-LG-LLK-AVF-SFI-TMQLQ-FCSVFF---TFSLG-------TRTHYFGR-TILH-GG
A-----KYRA-TGRGFVVRHIKFAENYRLY-SRSHFVKA--------------LEVALLL
IVYLA--YGYT-N-----GSTT-SFILLTLSSWFLVISWLFA-----P--Y-I-FN--PS
-G-FEW--QK---TVEDFDDWTNWLMYKG-G--VGVKGDDSWESWWDEEQIHIQT--LRG
RILETILSLRFFLF-----QYGIVYKLQLTGT----------------------------
------------------------------------------------------------
--------------------------------DTSLAIYG----FSW-IVLVGVVMIFKI
FTFS----PKKST-------NFQLMLRFIQGVTALGL----VAALCL-------------
------------------------------------VVALTE--LSVADLLASVLAFIAT
GWAVLCLA----------------------ITWK-RVVW--SLGLWE-SVKEFA--RMYD
AGMGIIIFAP--VAILSWFPFVSTFQSRILFNQAFSRGLEISLILAGNKANVE-------
--------------------------------------------------
[63] CalS_10_isof_X1_Eucalyptus_gra
------------------------------------------------------------
------------------------------------------------------------
------------------------------------------------------------
------------MARSRENWDRLVRA------------------------AL---RR---
---EQLA--------A-----GRP------GH----------------------------
------------------------------------------------------------
------------------------------------------------------------
-------AR-----------T-PSGIAGSV--PPS-LTR-STNIDMILQAADEIQAEDPN
VARILCE-------------------------------Q-AY----SMAQNLDPG--SEG
R-GVLQ-----------------FKTGLMSIIKQKLAKKDGAPIDRNRDMENLWEFYQRY
KRRNR---VDDMQREEQRMLESGSYS------ANFEELGLRYAEKKKVFSTLRALVEVME
TLG-K--DAGPDGV---G--KLIQEE---LRNIK-KSD---AAMA-GELT-PYNIVP--L
-----EAP--VLSNAIGIFPE-----------------------VR--------------
-----GAISAIRYA-GHFPRLPV----------------------EISGQRDADIFDLLE
YVFGFQK------------------DNIRNQRENIVLALANAQSRLIISVE-----PD--
---PDP---------KIDEKAVNVVFLK--ALDNYIKWCRYLRIRLVWNS----------
--------------FEAITRDRKLFMVSLYFLIWGEAANARFLPEC--ICYIFHHMAKEL
DA-ILDH-EVA----N-------IASSCET------------------------------
----------------------------------ESGP----ASFLEKIIRPIYDTLSA-
-------------------------------------EAA--Q------NDNGR-----A
AHSKW-----RNYDDFNEYF--------------WSPA-----------CFE-L------
--SWPFKDG--------------------SSFF---QRP--KG-----------------
------------------------------------------------------------
------------------------------------------------------------
------------------------------------------------------------
------------------------------------------------------------
-------RKRTGK-----------------------STFVEHRTFLHLYRSFHRL-----
----------WIFLVLM---FQ-ALTVIAFHNGDI-------------------------
-N------LR-TFKAILSVGPTFAIMNFVE---------------------SCLDVLLMY
-GAYSTARGMAISRL----VIRFFWCGL-TS---VAVTYLYLKVLEEMNKNNS-DS----
-----------------------------------------------------------T
YFRIYILVVGVYAALRLVLGL-----LLKLPACHSL----SQMSD-Q-PFFQFFK-WIY-
--------------------------------------------------QERYYVGRGL
YE-------------------S--LGD--YCRY-----------------------VLY-
WLVIFI--CKF-TFA--------------------YFLQ------IKPLVEPTQIIIGL-
-------------R-F--LTYSWH-DLVSK------------------------------
---------------------------HNNNALA--VASLWAPVVA--------------
-----------------IYLMDIHIWYTLLSAIVGGVMGARGR-LGEI------------
----------------------------------------RSIEMLHRRFESFPEAF---
---------------VKNLVSSETKRRMPFNR---------QSPQV--------------
------------------------------------------------------------
----------------------------------------NN-DAQEMNKAYA-------
-AMFSPFWNEIIKSL--REEDYISN------------------------REMDLLSI--P
SNT--G---------SLRLVQWPLFLLSSKILLA-IDLALDCR-----------------
-----D--------------------------TQVDLWNRIC--KD-EYMAYAVRECYYS
TEKILL-SLV--D-----GEG----------RL------------WVERIFREINNSISE
G---SLVI--------------T-----------LSLK----------------KLPLVV
SRFTALTGLL-TRN----------------------------------------------
-ETS---EGAANAIYELYEVVT-------------HDLLSP------DLREQLDT-----
------------------------------------------------------------
------------WN--------ILARARNEGRLFSR----------------------IQ
W--PR-------------------------D-PEI-------------------------
----KE--QAKRLHLLLTV--KETA-ANIPKNLEARRRLEFFT-NSLFMDMP----SAKP
VSEMMPFSVFTPYYS-ETVLYSSSELQK-------------------ENEDGISII-FYL
Q-------------------KIFPD------------------EWANFLERIGRG-E-ST
GDAE-L--------------------------------QDSSSDSLELRFWASYRGQTL-
---ARTVRGMMYYRRALMLQSFLEGRSLGV------VD---YS--RANSP----------
-------------------------------------------------------PTQ--
GFELSHEARA-QADLKFTYVVSCQIYGMQKQKK-----AAEA----ADI-----------
---ALLLQRNE--ALRVAFIH-----VE-E---S--AGAEG-------------------
----K------------------DVSKEFYSKLVKADVNGKD-----------Q------
------------------------------------------------------------
-----------------------EIYSIKLPG---DP---KLGEGKPENQNHAIIFTRGD
AIQTIDMNQ----------DNYLEEAMKMRNLLEEFR----GNH----------------
--------GIRPPTIL--GVREHVFTG---------------------------------
-------------------SVSSLAWFMSNQETSFVTLGQRVLAYPLK------------
----------------------VRMHYGHPDVF-DRI-FHIT---RGGI--SKASRVINI
S--------------------------EDIFA----------------------------
--GFNSTLRQGNITHHEYIQ-VGKGRD-VGLNQI-ALFE-GKVA-GG---NGEQ--VLS-
----RDVYRLGQLFD-FFRMLSF-FFTT-VGYYV-CTMMTV-LTIY-IFLYGR-VYLAFS
G-LDE-GISTQ--A---KMLG-NTALNAV--LNAQ-FL-VQ-IGVFT-AVP-MIMG-FIL
E-QG-LLK-AVF-SFI-TMQLQ-LCSVFF---TFSLG-------TRTHYFGR-TILH-GG
A-----KYRA-TGRGFVVRHIKFAENYRLY-SRSHFVKA--------------LEVALLL
IVYIA--YGYT-E-----GGAV-SFVLLTVSSWFLVISWLFA-----P--Y-I-FN--PS
-G-FEW--QK---TVEDFDDWTNWLLYKG-G--VGVKGENSWEFWWEEEQAHIHT--LRG
RILETILSIRFFMF-----QYGIVYKLDLTGK----------------------------
------------------------------------------------------------
--------------------------------NTSLAIYG----FSW-IVLAAIVMIFKI
YTFS----PKKST-------SFHLFMRLIQGVASLGL----IAALCL-------------
------------------------------------VVKFTD--LTIVDLFASVLAFIPT
GWGMLCLA----------------------ITWK-KVVW--TLGLWE-SVREFA--RMYD
AGMGMIIFAP--VAFLSWFPFMTTFQSRLLFNQAFSRGLEISLILAGNKANVE-------
--------------------------------------------------
[64] CalS_10_Cucumis_melo
------------------------------------------------------------
------------------------------------------------------------
------------------------------------------------------------
------------MARVNDNWERLVRA------------------------TL---KR---
---EQLR--------N-----AGQ------GH----------------------------
------------------------------------------------------------
------------------------------------------------------------
-------GR-----------T-PSGIVGAV--PPS-LGK-TTNIDAILQAADEIQAEDST
VARILCE-------------------------------Q-AY----RMAQNLDPN--SDG
R-GVLQ-----------------FKTGLMSVIKQKLVKKDGASIDRHRDIEHLWEFYKQY
KRRHR---IDDIQREEQKWRESGVIS------ANLGELELRYSEAKKVIANLRALVEVME
ALS-G--DADPQGV---G--RLIMEE---LRRVR-SSD---NTLS-GEFV-PYNIVP--L
-----DAQ--SLTNAIGIFPE-----------------------VR--------------
-----ATISAIRYT-EHFPRLPSEF--------------------QISGQRSADMFDLLE
YAFGFQE------------------DNIRNQREHVVLMVANAQSRLGIPNN---------
---ADP---------KLDEKAVNEVFLK--VLDNYIKWCKYLRIRLAWNS----------
--------------LEAINRDRKLFLVSLYLLIWGEAANVRFLPEC--ICYLFHHMAKEL
DA-MLDH-DEA----V-------RSENCKL------------------------------
----------------------------------ENGS----VSFLQQIICPIYETLVA-
-------------------------------------ETE--R------NKNGK-----A
AHSAW-----RNYDDFNEYF--------------WSPT-----------CFE-L------
--GWPMRKE--------------------SSFL---QKP--KG-----------------
------------------------------------------------------------
------------------------------------------------------------
------------------------------------------------------------
------------------------------------------------------------
-------SKRTGK-----------------------TSFVEHRTFLHLYRSFHRL-----
----------WIFLAIV---FQ-ALTIFAFHKERL-------------------------
-N------LD-TFKAILSIGPTFAIMNFIE---------------------SSLDVLLTF
-GAYTTARGMAISRI----VIRFFWWGL-SS---VFVTYVYVKVLEERNTRSSDNS----
-----------------------------------------------------------F
YFRIYIIVLGVYAALRLVVAM-----LMKLPACHTL----SEMSD-Q-SFFQFFK-WIY-
--------------------------------------------------QERYFVGRGL
YE-------------------K--PSD--YCRY-----------------------VAF-
WLVLLI--CKF-VFA--------------------YFLQ------IKPLVQPTTIIVNL-
-------------P-S--LEYSWH-SFISK------------------------------
---------------------------NNNNVST--VVSLWAPVVA--------------
-----------------LYLLDIYIWYTLLSAIIGGVKGARGR-LGEI------------
----------------------------------------RSLEMMHKRFESFPEAF---
---------------VKNLVSR-QTKSLPPNG---------QAPQ---------------
------------------------------------------------------------
-------------------------------------------DAPDMSKTYA-------
-AIFSPFWNEIIKSL--REEDFISN------------------------REMDLLSI--P
SNT--G---------SLRLVQWPLFLLSSKIFLA-VDLALDCK-----------------
-----D--------------------------TQADLWNRIC--RD-EYMAYAVQECYYS
VEKILY-ALV--D-----GEG----------RL------------WVERIFREITNSISE
G---SLVI--------------T-----------LNLK----------------KIPIVL
QKFTALTGLL-TRN----------------------------------------------
-ETPQLARGAAKAVFELYEVVT-------------HDLLSS------DLREQLDT-----
------------------------------------------------------------
------------WN--------ILLRARNEGRLFSR----------------------IE
W--PK-------------------------D-LEI-------------------------
----KE--LVKRLHLLLTV--KDSA-ANIPKNLEARRRLQFFT-NSLFMDMP----SAKP
VSEMVPFSVFTPYYS-ETVLYSSSEIRM-------------------ENEDGISIL-FYL
Q-------------------KIFPD------------------EWENFLERIGRS-H-AT
GEAE-L--------------------------------QKSPSDALELRFWVSYRGQTL-
---ARTVRGMMYYRRALMLQSYLEKRSFGD------D----YS--QTNFS----------
-------------------------------------------------------TSQ--
GFELSRESRA-QADLKFTYVVSCQIYGQQKQRK-----APEA----TDI-----------
---ALLLQRNE--GLRVAFIH-----VE-D---S--VASDG-------------------
----K-------------------VVKEFYSKLVKADIHGKD-----------Q------
------------------------------------------------------------
-----------------------EVYSIKLPG---EP---KLGEGKPENQNHAIVFTRGD
AVQTIDMNQ----------DNYLEEAMKMRNLLEEFH----AKH----------------
--------GLRPPTIL--GVREHVFTG---------------------------------
-------------------SVSSLAWFMSNQETSFVTLGQRVLASPLK------------
----------------------VRMHYGHPDVF-DRI-FHIT---RGGI--SKASRVINI
S--------------------------EDIYA----------------------------
--GFNSTLRQGNITHHEYIQ-VGKGRD-VGLNQI-ALFE-GKVA-GG---NGEQ--VLS-
----RDVYRLGQLFD-FFRMLSF-YFTT-VGYYA-CTMMTV-LVVY-IFLYGR-VYLAFA
G-LDE-AISRR--A---KMLG-NTALDTA--LNAQ-FL-FQ-IGVFT-AVP-MIMG-FIL
E-LG-LLK-AVF-SFI-TMQLQ-LCSVFF---TFSLG-------TRTHYFGR-TILH-GG
A-----KYRA-TGRGFVVQHIKFAENYRLY-SRSHFIKA--------------LEVALLL
IIYIA--YGYS-E-----GGAS-TFVLLTLSSWFLVISWLFA-----P--Y-I-FN--PS
-G-FEW--QK---TVEDFDDWTSWLFYKG-G--VGVKGENSWESWWDEEQAHIQT--FRG
RILETILTVRFFIF-----QFGIVYKLHLTGK----------------------------
------------------------------------------------------------
--------------------------------DTSLALYG----FSW-VVLVGIVLIFKI
FTFS----PKKST-------NFQLLMRFIQGVTAIVL----VTALGL-------------
------------------------------------IVGFTN--LSITDLFASLLAFIPT
GWAILCLA----------------------VTWK-KVVR--SLGLWD-SVREFA--RMYD
AGMGLIIFVP--IAFLSWFPFISTFQSRLLFNQAFSRGLEISLILAGNKANIET------
--------------------------------------------------
[65] CalS_10_Cucumis_sativus
------------------------------------------------------------
------------------------------------------------------------
------------------------------------------------------------
------------MARVNDNWERLVRA------------------------TL---KR---
---EQLR--------N-----AGQ------GH----------------------------
------------------------------------------------------------
------------------------------------------------------------
-------GR-----------T-PSGIVGAV--PPS-LGK-TTNIDAILLAADEIQAEDST
VARILCE-------------------------------Q-AY----RMAQNLDPN--SDG
R-GVLQ-----------------FKTGLMSVIKQKLAKKDGASIDRHRDIEHLWEFYKQY
KRRHR---IDDIQREEQKWRESGVIS------ANLGELELRYSEAKKVIANLRALVEVME
ALS-G--DADPQGV---G--RLIREE---LRRVR-SSE---TTLS-GEFV-PYNIVP--L
-----DAQ--SLTNAIGIFPE-----------------------VR--------------
-----ATISAIRYT-EHFPRLPSEF--------------------QISGQRSADMFDLLE
YAFGFQE------------------DNIRNQREHVVLMVANAQSRLGIPNN---------
---ADP---------KLDEKAVNEVFLK--VLDNYIKWCKYLRIRLAWNS----------
--------------LEAINRDRKLFLVSLYLLIWGEAANVRFLPEC--ICYLFHHMAKEL
DA-MLDH-DEA----I-------RSGNCKL------------------------------
----------------------------------ENGS----VSFLQKIICPIYETLVA-
-------------------------------------ETE--R------NKNGK-----A
AHSAW-----RNYDDFNEYF--------------WSPT-----------CFE-L------
--GWPMRKE--------------------SSFL---QKP--KG-----------------
------------------------------------------------------------
------------------------------------------------------------
------------------------------------------------------------
------------------------------------------------------------
-------SKRTGK-----------------------TSFVEHRTFFHLYRSFHRL-----
----------WIFLAIV---FQ-ALTIFAFNKERL-------------------------
-N------LD-TFKAILSIGPTFAIMNFIE---------------------SSLDVLLTF
-GAYTTARGMAISRI----VIRFFWWGL-SS---VFVTYVYVKVLEETNTRSSDNS----
-----------------------------------------------------------F
YFRIYIIVLGVYAALRLVVAM-----LLKLPACHTL----SEMSD-Q-SFFQFFK-WIY-
--------------------------------------------------QERYFVGRGL
YE-------------------K--PSD--YCRY-----------------------VAF-
WLVLLI--CKF-VFA--------------------YFLQ------IQPLVQPTTIIVNL-
-------------P-S--LEYSWH-SFISK------------------------------
---------------------------NNNNVST--VVSLWAPVVA--------------
-----------------LYLLDIYIWYTLLSAIIGGVKGARGR-LGEI------------
----------------------------------------RSLEMMQKRFESFPEAF---
---------------VKNLVSK-QMKSLPPNG---------QAPQ---------------
------------------------------------------------------------
-------------------------------------------DAPDMSKTYA-------
-AIFSPFWNEIIKSL--REEDFISN------------------------REMDLLSI--P
SNT--G---------SLRLVQWPLFLLSSKIFLA-VDLALDCK-----------------
-----D--------------------------TQEDLWNRIC--RD-EYMAYAVQECYYS
VEKILY-ALV--D-----GEG----------RL------------WVERIFREITNSISE
N---SLVI--------------T-----------LNLK----------------KIPIVL
QKFTALTGLL-TRN----------------------------------------------
-ETPQLARGAAKAVFELYEVVT-------------HDLLSS------DLREQLDT-----
------------------------------------------------------------
------------WN--------ILLRARNEGRLFSR----------------------IE
W--PK-------------------------D-LEI-------------------------
----KE--LVKRLHLLLTV--KDSA-ANIPKNLEARRRLQFFT-NSLFMDMP----SAKP
VSEMVPFSVFTPYYS-ETVLYSSSEIRM-------------------ENEDGISIL-FYL
Q-------------------KIFPD------------------EWENFLERIGRS-H-AT
GEGE-L--------------------------------QKSPSDALELRFWVSYRGQTL-
---ARTVRGMMYYRRALMLQSYLEKRSFGD------D----YS--QTNFP----------
-------------------------------------------------------TSQ--
GFELSRESRA-QADLKFTYVVSCQIYGQQKQRK-----APEA----TDI-----------
---ALLLQRNE--GLRVAFIH-----VE-D---S--VASDG-------------------
----K-------------------VVKEFYSKLVKADIHGKD-----------Q------
------------------------------------------------------------
-----------------------EVYSIKLPG---EP---KLGEGKPENQNHAIVFTRGD
AVQTIDMNQ----------DNYLEEAMKMRNLLEEFH----AKH----------------
--------GLRPPTIL--GVREHVFTG---------------------------------
-------------------SVSSLAWFMSNQETSFVTLGQRVLASPLK------------
----------------------VRMHYGHPDVF-DRI-FHIT---RGGI--SKASRVINI
S--------------------------EDIYA----------------------------
--GFNSTLRQGNITHHEYIQ-VGKGRD-VGLNQI-ALFE-GKVA-GG---NGEQ--VLS-
----RDIYRLGQLFD-FFRMLSF-YFTT-VGYYA-CTMMTV-LVVY-IFLYGR-VYLAFA
G-LDE-AISRR--A---KMLG-NTALDTA--LNAQ-FL-FQ-IGVFT-AVP-MIMG-FIL
E-LG-LLK-AVF-SFI-TMQLQ-LCSVFF---TFSLG-------TRTHYFGR-TILH-GG
A-----KYRA-TGRGFVVQHIKFAENYRLY-SRSHFIKA--------------LEVALLL
IIYIA--YGYS-E-----GGAS-TFVLLTLSSWFLVISWLFA-----P--Y-I-FN--PS
-G-FEW--QK---TVEDFDDWTSWLFYKG-G--VGVKGENSWESWWDEEQAHIQT--FRG
RILETLLTVRFFLF-----QFGIVYKLHLTGK----------------------------
------------------------------------------------------------
--------------------------------DTSLALYG----FSW-VVLVGIVLIFKI
FTFS----PKKST-------NFQLLMRFIQGVTAIVL----VTALGL-------------
------------------------------------IVGFTN--LSITDLFASLLAFIPT
GWAILCLA----------------------VTWK-KVVR--SLGLWD-SVREFA--RMYD
AGMGLIIFVP--IAFLSWFPFISTFQSRLLFNQAFSRGLEISLILAGNKANVET------
--------------------------------------------------
[66] Cals_10_Citrus_clementina
------------------------------------------------------------
------------------------------------------------------------
------------------------------------------------------------
------------MARVYDNWERLVRA------------------------TL---NR---
---EQLR--------T-----AGL------GH----------------------------
------------------------------------------------------------
------------------------------------------------------------
-------ER-----------I-GSGIAGAV--PPS-LGR-TSNIDAILQAADEIQDENPN
VARILCE-------------------------------Q-AY----SMAQNLDPN--SDG
R-GVLQ-----------------FKTGLMSIIKQKLAKRENVRIDRNQDIEQLWEFYKLY
KRRHR---VDDIQRQEQNLQESGTFSS---------ELELRSLEMRKVIATLRALVEVLE
ALS-K--DADPEGV---G--RLIKEE---LQRIK-KAD---AALS-GELT-PYNIVP--L
-----EAP--SLTNAIGFFPE-----------------------VR--------------
-----GAISAIRYS-EQFPRLPADF--------------------EISGQRDADMFDLLE
YVFGFQK------------------DNIRNQRENIVLAIANAQARLGIPAD---------
---ADP---------KIDEKAINEVFLK--VLDNYIKWCKYLRKRLAWNS----------
--------------FQAINRDRKLFLVSLYFLIWGEAANVRFLPEC--ICYIFHHMAKEL
DA-ILDH-GEA----N-------PAPSCIT------------------------------
----------------------------------EDGS----VSFLDKIIRPIYETMAL-
-------------------------------------EAA--R------NNNGK-----A
SHSSW-----RNYDDFNEYF--------------WSPA-----------CFE-L------
--KWPMREE--------------------SPFL---FKPKK-------------------
------------------------------------------------------------
------------------------------------------------------------
------------------------------------------------------------
------------------------------------------------------------
-------RKRTGK-----------------------STFVEHRTFLHLYRSFHRL-----
----------WIFLFVM---FQ-ALTILAFRKEKI-------------------------
-N------LK-TFKTILSIGPTFVIMNFIE---------------------SCLDVLLMF
-GAYSTARGMAISRL----VIRFFWCGL-AS---VFVTYVYIKVLEEQNQRNS-NS----
-----------------------------------------------------------K
YFRIYILTLGIYAAVRVVFAL-----LLKCKACHTL----SEMSD-Q-SFFQFFK-WIYQ
VFF-----CLMSSCEDGQVFFIWI--------------SSICSYKFTYIFQERYYVGRGL
FE-------------------R--FSD--YCRY-----------------------VLF-
WLVILI--CKF-TFA--------------------YFVQ------IKPLVEPTKVIIDL-
-------------P-S--LQYSWH-DLVSK------------------------------
---------------------------NNKNALT--IVSLWAPVVA--------------
-----------------IYLMDLHIWYTLLSAIIGG-----------I------------
----------------------------------------RTIEMVHKRFESFPKVF---
---------------VKNLVSW-QAKRLLLDR---------QASQ---------------
------------------------------------------------------------
-------------------------------------------VSQELNKEYA-------
-SIFSPFWNEIIKSL--REEDFISN------------------------REMDLLSI--P
SNT--G---------SLRLVQWPLFLLSSKIFLA-IDLALDCK-----------------
-----D--------------------------TQADLWNRIC--RD-EYMTYAVRECYYS
IEKMLH-SLV--D-----GEG----------RL------------WVERIFREINNSILE
N---SLVI--------------T-----------LSLK----------------KLPLVL
SRFTALTGLL-IRN----------------------------------------------
-ETPDLAKGAAKALFQLYEVVT-------------HDLLSS------DLREQLDT-----
------------------------------------------------------------
------------WN--------ILARARNEGRLFSR----------------------IE
W--PK-------------------------D-PEI-------------------------
----KE--QVKRLHLLLTV--KDSA-ANIPKNLEARRRLEFFS-NSLFMDMP----PAKP
VCEMIPFS--------ETVLYSTSELQK-------------------ENEDGISIL-FYL
Q-------------------KIFPD------------------EWENFLERIGRG-E-SA
GGVD-L--------------------------------QENSTDSLELRFWASYRGQTL-
---ART-----------------------VT-----DY-----S-RSGLL----------
-------------------------------------------------------PTQ--
GFALSHEARA-QSDLKFTYVVSCQIYGQQKQRK-----APEA----ADI-----------
---ALLLQRNE--ALRVAFIH-----VE-D---S--SAADG-------------------
----K-----------------V--SKEFFSKLVKADIHGKD-----------Q------
------------------------------------------------------------
-----------------------EIYSIRLPG---DP---KLGEGKPENQNHAIIFTRGE
AIQTIDMNQ----------DNYLEEAMKMRNLLEEFR----TDH----------------
--------GIRPPSIL--GVREHVFTG---------------------------------
-------------------SVSSLAWFMSNQETSFVTLGQRVLANPLK------------
----------------------VRMHYGHPDVF-DRI-FHIT---RGGI--SKASRVINI
S--------------------------EDIYA----------------------------
--GFNSTLRQGNVTHHEYIQ-VGKGRD-VGLNQI-ALFE-GKVA-GG---NGEQ--VLS-
----RDVYRLGQLFD-FFRMLSF-YFTT-VGYYL-CTMMTV-LTIY-IFLYGR-AYLAFS
G-LDR-AISRQ--A---KLSG-NTSLNAV--LNTQ-FL-VQ-IGVFT-AVP-MIMG-FIL
E-LG-LLK-AVF-SFI-TMQLQ-LCSVFF---TFSLG-------TKTHYFGR-TILH-GG
A-----KYRA-TGRGFVVRHIKFAENYRLY-SRSHFIKA--------------LEVALLL
IVYIA--YGYA-E-----GGAV-SYVLLTLSSWFLVISWLFA-----P--Y-I-FN--PS
-G-FEW--QK---TVEDFDDWTSWLLYKG-G--VGVKGDNSWEAWWDEEQMHIQT--LRG
RILETILSLRFFIF-----QYGIVYKLHLTGD----------------------------
------------------------------------------------------------
--------------------------------DTSLA----------------------I
FTFN----PKSSS-------DFQLLMRLTQGASSIGL----VAALIL-------------
------------------------------------VIIFTR--LSIADIFASILAFIPT
GWAIICLA----------------------LTWK-NIVR--SLGLWE-SVREFA--RMYD
AGMGVIIFAP--VAFLSWFPFVSTFQSRLLFNQAFSRGLEISLILAGNKANVDN------
--------------------------------------------------
[67] CalS_10_Citrus_sinensis_1
------------------------------------------------------------
------------------------------------------------------------
------------------------------------------------------------
------------MARVYDNWERLVRA------------------------TL---NR---
---EQLR--------T-----AGQ------GH----------------------------
------------------------------------------------------------
------------------------------------------------------------
-------ER-----------I-GSGIAGAV--PPS-LGR-TSNIDAILQAADEIQDENPN
VARILCE-------------------------------Q-AY----SMAQNLDPN--SDG
R-GVLQ-----------------FKTGLMSIIKQKLAKRENVRIDRNQDIEQLWEFYKLY
KRRHR---VDDIQRQEQNLRESGTFSS---------ELELRSLEMRKVIATLRALVEVLE
ALS-K--DADPEGV---G--RLITEE---LRRIK-KAD---AALS-GELT-PYNIVP--L
-----EAP--SLTNAIGFFPE-----------------------VR--------------
-----GAISAIRYS-EQFPRLPADF--------------------EISGQRDADMFDLLE
YVFGFQK------------------DNIRNQRENIVLAIANAQARLGIPAD---------
---ADP---------KIDEKAINEVFLK--VLDNYIKWCKYLRKRLAWNS----------
--------------FQAINRDRKLFLVSLYFLIWGEAANVRFLPEC--ICYIFHNMAKEL
DA-ILDH-GEA----N-------PAPSCIT------------------------------
----------------------------------EDGS----VSFLDKIIRPIYETMAL-
-------------------------------------EAA--R------NNNGK-----A
SHSSW-----RNYDDFNEYF--------------WSPA-----------CFE-L------
--KWPMREE--------------------SPFL---FKPKK-------------------
------------------------------------------------------------
------------------------------------------------------------
------------------------------------------------------------
------------------------------------------------------------
-------RKRTGK-----------------------STFVEHRTFLHLYRSFHRL-----
----------WIFLFVM---FQ-ALTILAFRKEKI-------------------------
-N------LK-TFKTILSIGPTFAIMNFIE---------------------SCLDVLLMF
-GAYSTARGMAISRL----VIRFFWCGL-AS---VFVTYVYIKVLEEQNQRNS-NS----
-----------------------------------------------------------K
YFRIYILTLGIYAAVRVVFAL-----LLKCKACHML----SEMSD-Q-SFFQFFK-WIY-
--------------------------------------------------QERYYVGRGL
FE-------------------R--FSD--YCRY-----------------------VLF-
WLVILI--CKF-TFA--------------------YFVQ------IKPLVEPTKVIIDL-
-------------P-S--LQYSWH-DLVSK------------------------------
---------------------------NNKNALT--IVSLWAPVVA--------------
-----------------IYLMDLHIWYTLLSAIIGGVMGARAR-LGEI------------
----------------------------------------RTIEMVHKRFESFPKVF---
---------------VKNLVSL-QAKRLPFDR---------QASQ---------------
------------------------------------------------------------
-------------------------------------------VSQELNKEYA-------
-SIFSPFWNEIIKSL--REEDFISN------------------------REMDLLSI--P
SNT--G---------SLRLVQWPLFLLSSKIFLA-IDLALDCK-----------------
-----D--------------------------TQADLWNRIC--RD-EYMSYAVQECYYS
IEKILH-SLV--D-----GEG----------RL------------WVERIFREINNSILE
N---SLVI--------------T-----------LSLK----------------KLPLVL
SRFTALTGLL-IRN----------------------------------------------
-ETPDLAKGAAKALFQLYEVVT-------------HDLLSS------DLREQLDT-----
------------------------------------------------------------
------------WN--------ILARARNEGRLFSR----------------------IE
W--PK-------------------------D-PEI-------------------------
----KE--QVKRLHLLLTV--KDSA-ANIPKNLEARRRLEFFS-NSLFMDMP----PAKP
VCEMIPFSVFTPYYS-ETVLYSTSELQK-------------------ENEDGISIL-FYL
Q-------------------KIFPD------------------EWENFLERIGRG-E-SA
GGVD-L--------------------------------QENSTDSLELRFWASYRGQTL-
---ARTVRGMMYYRRALMLQSYLERRPVGVT-----DY-----S-RSGLL----------
-------------------------------------------------------PTQ--
GFALSHEARA-QSDLKFTYVVSCQIYGQQKQRK-----APEA----ADI-----------
---ALLLQRNE--ALRVAFIH-----VE-D---S--SAADG-------------------
----K-----------------V--SKEFFSKLVKADIHGKD-----------Q------
------------------------------------------------------------
-----------------------EIYSIRLPG---DP---KLGEGKPENQNHAIIFTRGE
AIQTIDMNQ----------DNYLEEAMKMRNLLEEFR----TDH----------------
--------GIRPPSIL--GVREHVFTG---------------------------------
-------------------SVSSLAWFMSNQETSFVTLGQRVLANPLK------------
----------------------VRMHYGHPDVF-DRI-FHIT---RGGI--SKASRVINI
S--------------------------EDIYA----------------------------
--GFNSTLRQGNVTHHEYIQ-VGKGRD-VGLNQI-ALFE-GKVA-GG---NGEQ--VLS-
----RDVYRLGQLFD-FFRMLSF-YFTT-VGYYL-CTMMTV-LTIY-IFLYGR-AYLAFS
G-LDR-AISRQ--A---KLSG-NTSLNAV--LNTQ-FL-VQ-IGVFT-AVP-MIMG-FIL
E-LG-LLK-AVF-SFI-TMQLQ-LCSVFF---TFSLG-------TKTHYFGR-TILH-GG
A-----KYRA-TGRGFVVRHIKFAENYRLY-SRSHFIKA--------------LEVALLL
IVYIA--YGYA-E-----GGAV-SYVLLTLSSWFLVISWLFA-----P--Y-I-FN--PS
-G-FEW--QK---TVEDFDDWSSWLLYKG-G--VGVKGDNSWEAWWDEEQMHIQT--LRG
RILETILSLRFFIF-----QYGIVYKLHLTGN----------------------------
------------------------------------------------------------
--------------------------------DTSLAIYG----FSW-VVLVGIVMIFKI
FTFN----PKSSS-------DFQLLMRLTQGASSIGL----VAALIL-------------
------------------------------------VIIFTR--LSIADIFASILAFIPT
GWAIICLA----------------------LTWK-NIVR--SLGLWE-SVREFA--RMYD
AGMGVIIFAP--VAFLSWFPFVSTFQSRLLFNQAFSRGLEISLILAGNKAN---------
--------------------------------------------------
[68] CalS_10_isof_X1_Vitis_vinifera
------------------------------------------------------------
------------------------------------------------------------
------------------------------------------------------------
------------MGRVSDNWERLVRA------------------------TL---RR---
---EQLR--------N-----AGQ------GH----------------------------
------------------------------------------------------------
------------------------------------------------------------
-------ER-----------T-SSGIAGAV--PPS-LGR-ETNIDAILQAADEVEAEDQN
VARILCE-------------------------------Q-AY----TMAQNLDPN--SDG
R-GVLQ-----------------FKTGLQSIIKQKLAKRDGTQIDRSRDVERLWNFYLSY
KRRHR---VDDIQREEQKWRETGTFS------ANLGEMELRSLKMKKVFATLRALVEVME
ALN-K--DAD-SGV---G--LHIREE---LRRIK-RSD---GTLS-GELM-PYNIVP--L
-----EAP--SLTNAIGVFPE-----------------------VK--------------
-----GAISAIRYT-EHFPQLPANF--------------------EISGQRDVDMFDLLE
YVFGFQK------------------DNIQNQRENVVLTVANAQCRLGIPVE---------
---ANP---------KIDEKAVTEVFLK--VLDNYIKWCKYLRIRLAWNS----------
--------------IEAINRDRRLFLVSLYFLIWGEAANVRFLPEC--ICYIFHHMAREL
DA-ILDH-GEA----N-------HAASCIT------------------------------
----------------------------------ADGS----VSFLEQIICPIYETMEK-
-------------------------------------EAA--R------NNNGK-----A
AHSAW-----RNYDDFNEFF--------------WSPA-----------CLE-L------
--SWPMKRD--------------------SSFL---LKP--KG-----------------
------------------------------------------------------------
------------------------------------------------------------
------------------------------------------------------------
------------------------------------------------------------
-------RKRTGK-----------------------TTFVEHRTFLHLYRSFHRL-----
----------WIFLALM---FQ-ALTIIAFNHGNI-------------------------
-D------LD-TFKTILSIGPTFAIMNFAE---------------------SCLDVLLMF
-GAYATARGMAISRL----VIRFFWCGF-SS---VFVTYVYLKLLQERKNPNS-DS----
-----------------------------------------------------------F
YFRIYIIVLGVYAALRLVLAM-----LLKFPSCHAL----SEMSD-Q-AFFRFFK-WIY-
--------------------------------------------------QERYYVGRGL
FE-------------------S--TSD--YFRY-----------------------VVY-
WLVIFA--CKF-TFA--------------------YFLQ------IRPLVKPTNIIVDL-
-------------P-S--LTYSWH-DLISK------------------------------
---------------------------NNNNLLT--LASIWAPVIA--------------
-----------------IYLMDILIWYTILSAIVGGVKGARAR-LGEI------------
----------------------------------------RSIEMVHKRFESFPAAF---
---------------VNNLVSP-MMKRMPFNT---------QSAQ---------------
------------------------------------------------------------
-------------------------------------------VSQDMNKTHA-------
-AIFSPFWNEIIKSL--REEDYISN------------------------REMDLLSI--P
SNT--G---------SLRLVQWPLFLLSSKILLA-IDLALDCK-----------------
-----D--------------------------SQADLWSRIR--RD-EYMAYAVQECYYS
VEKILH-SLV--D-----GEG----------SL------------WVERIFREINNSILE
D---SLFT--------------I-----------LDPQ----------------KLPMVL
QRLTALTGLL-IRN----------------------------------------------
-ETPDRAIGAAKSVREIYDVVT-------------HDLLTS------NLREQLDT-----
------------------------------------------------------------
------------WN--------ILARARNEGRLFSR----------------------IE
W--PK-------------------------D-PEI-------------------------
----KE--QVKRLHLFLTV--KDSA-ANIPKNLEAQRRLQFFT-NSLFMDMP----SAKP
VCEMMPFSVFTPYYS-ETVLYSSTDLRS-------------------ENEDGISTL-FYL
Q-------------------KIFPD------------------EWENFLERIGRL-G-SN
EDAD-L--------------------------------QESSSDSLELRFWASYRGQTL-
---ARTVRGMMYYRRALMLQSYLESRSFGV------DD---NNS-LANFP----------
-------------------------------------------------------TTQ--
GFELSREARA-QVDLKFTYVVSCQIYGQQKQKK-----ASEA----ADI-----------
---ALLLQRNE--ALRVAFIH-----VE-D---N--GATDG-------------------
----K-------------------TTKEYYSKLVKADGNGKD-----------Q------
------------------------------------------------------------
-----------------------EVYSIKLPG---DP---KLGEGKPENQNHAIIFTRGE
AIQTIDMNQ----------DNYLEEAMKMRNLLEEFR----GNH----------------
--------GLRPPTIL--GVREHVFTG---------------------------------
-------------------SVSSLAWFMSNQETSFVTLGQRVLASPLK------------
----------------------VRMHYGHPDVF-DRI-FHIS---RGGI--SKASRVINI
S--------------------------EDIYA----------------------------
--GFNSTLRQGNITHHEYIQ-VGKGRD-VGLNQI-ALFE-GKVA-GG---NGEQ--VLS-
----RDIYRLGQLFD-FFRMLSF-FFTT-VGYYV-CTMMTV-ITVY-IFLYGR-VYLAFS
G-LDE-GIERF--A---KLTG-NTALSAA--LNAQ-FL-VQ-IGVFT-AVP-MVVG-FIL
E-SG-LLK-AVF-SFI-TMQLQ-LCSVFF---TFSLG-------TRTHYFGR-TILH-GG
A-----KYRA-TGRGFVVRHIKFAENYRLY-SRSHFVKA--------------LEVALLL
IVYIA--YGHT-G-----GGSV-SFILLTLSSWFLVISWLFA-----P--Y-I-FN--PS
-G-FEW--QK---TVEDFDDWTSWLLYKG-G--VGVKGDHSWESWWEEEQAHIQT--LRG
RILETILSLRFIIF-----QYGIVYKLHLTQK----------------------------
------------------------------------------------------------
--------------------------------DTSLAIYG----FSW-VVLVGIVMIFKL
FSFS----PKKSS-------NIQLVMRFSQGVFSLGL----VAALCL-------------
------------------------------------VVAFTD--LSIVDLFASILAFIPT
GWMILSLA----------------------ITWK-RVVR--SLGLWD-SVREFA--RMYD
AGMGMIIFAP--IAVLSWFPFISTFQSRLLFNQAFSRGLEISIILAGNKANVQ-------
--------------------------------------------------
[69] CalS_10_Theobroma_cacao
------------------------------------------------------------
------------------------------------------------------------
------------------------------------------------------------
------------MARVFRNWERLVRA------------------------TL---DR---
---EQLR--------N-----VGQ------GH----------------------------
------------------------------------------------------------
------------------------------------------------------------
-------ER-----------T-PSGIAGAVPLPPS-LGR-ATNIDAILQAADEIQVEDPN
IARILCE-------------------------------Q-AY----GMAQNLDPN--SEG
R-GVLQ-----------------FKTGLMSVIKQKLAKRDGGRIDRNRDIEHLWEFYQLY
KRRHR---VDDIQREEQRWRESGTFS------TSVGVYG--ALGMKKVFATLRALVEVME
ALS-K--DAEPDGV---G--RLIKEE---LRRIR-NAD---ATIS-GELM-PYNIVP--L
-----EAP--SFTNAIGIFPE-----------------------VR--------------
-----GAISAIRYT-EHFPRLPSNF--------------------EISVQRDPDMFDLLE
YVFGFQK------------------DNVRNQRENVVLTIANAQSRLGIPVQ---------
---ADP---------KIDEKAINEVFLK--VLDNYIKWCKYLRIRLAWNS----------
--------------LEAINRDRKLFLVSLYFLIWGEAANVRFLPEC--ICYIFHHMAKEL
DA-ILDH-GEA----N-------PASSCTA------------------------------
----------------------------------EGGY----VSFLEQIICPIYDTMAA-
-------------------------------------EAV--R------NGNGK-----A
AHSSW-----RNYDDFNEYF--------------WSPA-----------CFE-L------
--NWPMRRD--------------------SPFL---MKP--KK-----------------
------------------------------------------------------------
------------------------------------------------------------
------------------------------------------------------------
------------------------------------------------------------
-------WKRTGK-----------------------STFVEHRTFLHLYRSFHRL-----
----------WIFLVLM---FQ-ALTIIAFRRGHI-------------------------
-N------LD-TFKILLSVGPTFAIMNFIE---------------------SCLDVLLMF
-GAYTTARGMAISRL----VIRFFWCGL-AS---VFVTYVYVKVLEERNDRNS-NS----
-----------------------------------------------------------F
YFRIYILVLGVYAALRVVLGL-----LLKFPACHAL----SEMSD-Q-SFFQFFK-WIY-
--------------------------------------------------QERYYVGRGL
YE-------------------R--MSD--YFRY-----------------------VLF-
WLVIFL--CKF-TFA--------------------YFLQ------IRPLVSPTNAILDL-
-------------P-D--LPYSWH-DLVSK------------------------------
---------------------------NNNNALT--LASLWGPVIA--------------
-----------------IYIMDIHIWYTLLSAIIGGVMGARAR-LGEI------------
----------------------------------------RSTEMMHKRFESFPEEF---
---------------AKNLVSP-QTKRMPFER---------QAPE---------------
------------------------------------------------------------
-------------------------------------------VSQETNKTYA-------
-ALFSPFWNEIIKSL--REEDYISN------------------------REMDLLLV--P
SNR--G---------SLKLVQWPLFLLSSKILLA-IDLAIDCK-----------------
-----D--------------------------TQADLWNRIC--KD-EYMAYAVQECYYS
IEKILH-SLV--D-----GEG----------RL------------WVERIYREINNSISE
G---SLVI--------------T-----------LVLK----------------KLPLVL
QKLTALLGLL-RNE----------------------------------------------
---KPVEKGAANAVYQLYDSVT-------------HYLLSD------DLREQLDT-----
------------------------------------------------------------
------------WN--------ILARARNEGRLFSR----------------------IE
W--PK-------------------------D-PEI-------------------------
----RE--QVKRLYLLLTV--KESA-ANIPKNLEARRRLEFFS-NSLFMDMP----SARP
VCEMIPFCVFTPYYS-ETVLYSSKDLRE-------------------ENEDGISTL-FYL
Q-------------------KIFPD------------------EWENYLERVNEG-K-ST
GNVE-A--------------------------------QEST-SELELRFWASYRGQTL-
---ARTVRGMMYYRRALMLQSYLERRSLGV------DD---YS--QADSL----------
-------------------------------------------------------TIE--
GFELSPEARA-QADIKFTYVVSCQIYGQQKQNK-----KAEA----VDI-----------
---ALLLQRNE--ALRVAFIH-----AE-E---N--VGAEG-------------------
----K---------------------REFYSKLVKADINGKD-----------Q------
------------------------------------------------------------
-----------------------EVYSIKLPG---DP---KLGEGKPENQNHAIIFTRGE
AIQTIDMNQ----------DNYLEEAMKMRNLLEEFR----GNH----------------
--------GLRPPTIL--GVREHVFTG---------------------------------
-------------------SVSSLAWFMSNQETSFVTLGQRVLASPLK------------
----------------------VRMHYGHPDVF-DRI-FHIT---RGGI--SKASRVINI
S--------------------------EDIYA----------------------------
--GFNSTLRQGNITHHEYIQQVGKGRD-VGLNQI-ALFE-GKVA-GG---NGEQ--VLS-
----RDVYRLGQLFD-FFRMLSF-FFTT-VGYYV-CTMMTV-LTVY-IFLYGR-VYLALS
G-LDE-AIAKQ--A---RMSG-NTALDAA--LNAQ-FL-VQ-IGVFT-AVP-MIMG-FIL
E-MG-LLK-AVL-SFI-TMQLQ-LCSVFF---TFSLG-------TRTHYFGR-TILH-GG
A-----KYRA-TGRGFVVRHIKFAENYRLY-SRSHFVKA--------------LEVALLL
IVYIA--YGYT-E-----GGAV-SFVLLTLSSWFLVISWLFA-----P--Y-V-FN--PS
-G-FEW--QK---TVEDFDDWTSWLLYKG-G--VGVKGDDSWESWWDEEQIHIQT--LRG
RILETILSLRFLVF-----QYGIVYKLHLTGS----------------------------
------------------------------------------------------------
--------------------------------NTSLAIYG----FSW-VVLVGFVFLFKI
FTYS----PKKST-------DFQLVMRFMQGVISIGL----VAALCL-------------
------------------------------------VVAFTD--LSIADLFASILAFIPT
GWTILCLA----------------------ITWK-KVVR--SLGMWD-SVREFA--RFYD
AGMGAFIFAP--LAVLSWFPFISTFQSRLLFNQAFSRGLEISLILAGNKANAET------
--------------------------------------------------
[70] CalS_10_Gossypium_raimondii
------------------------------------------------------------
------------------------------------------------------------
------------------------------------------------------------
------------MARVLKNWERLVRA------------------------TL---ER---
---EQLR--------D-----AGQ------GH----------------------------
------------------------------------------------------------
------------------------------------------------------------
-------AR-----------R-PSGIAGAVQLPPS-LGR-ATNIDAILQAADEIQAEDPN
VARILCE-------------------------------Q-AY----GMAQNLDPN--SEG
R-GVLQ-----------------FKTGLMSVIKQKLAKRDGGRIDRNRDIEHLWEFYNLY
KRRHK---VDDIQREEQRWQESGTFS------ST-SLGD--ALGMKKVLATLRALVEVME
ALS-K--DADPDGV---G--RLIKDE---LRRIK-NAD---ATIS-GELT-PYNIVP--L
-----EAP--SFTNAIGLFPE-----------------------VR--------------
-----GAISAIRYT-EHFPRLPSSF--------------------SISGQRDPDMFDLLE
YVFGFQK------------------DNVRNQRENVVLTIANAQSRLGIPVE---------
---ADP---------KIDEKAINEVFLK--VLDNYIKWCKYLRIRLVWNS----------
--------------LEAINRDRKLFLVSLYFLIWGEAANVRFLPEC--ICYIFHHMAREL
DS-IVDH-GEA----N-------PARSCTA------------------------------
----------------------------------ESGS----VSFLEQIICPIYNTMAE-
-------------------------------------EAA--R------NNNGK-----A
AHSSW-----RNYDDFNEYF--------------WSPA-----------CFE-L------
--SWPMRRE--------------------SPFL---LWP--KK-----------------
------------------------------------------------------------
------------------------------------------------------------
------------------------------------------------------------
------------------------------------------------------------
-------GKRTGK-----------------------SSFVEHRTFLHLYRSFHRL-----
----------WIFLVVM---FQ-ALAIIAFRKGHL-------------------------
-N------LN-TFKILLSIGPTFAIMNFIE---------------------SCLDVLLMF
-GAYATARGMAISRL----VIRFFWCGL-TS---VFVTYVYVKVLEEMNDRNS-NS----
-----------------------------------------------------------L
YFRIYILVLGVYAALRLILGL-----LQKFPACHTL----SEMSD-Q-SFFQFFK-WIY-
--------------------------------------------------QERYYVGRGL
YE-------------------R--MTD--YFRY-----------------------VLF-
WLVIFL--CKF-TFA--------------------YFLQ------IRPLVSPTNTIVDL-
-------------P-A--LQYSWH-DLVSK------------------------------
---------------------------NNNNVLT--IVSLWAPVIA--------------
-----------------IYLMDIHIWYTLLSAIIGGVMGARAR-LGEI------------
----------------------------------------RSTEMVHKRFESFPEVF---
---------------AKNLVSQ-QTKRMPFDR---------ETPE---------------
------------------------------------------------------------
-------------------------------------------ASQENNKTYA-------
-ALFSPFWNEIIKSL--REEDYISN------------------------REMDLLLI--P
SNR--G---------SLRLVQWPLFLLSSKILLA-VDLAIDCK-----------------
-----D--------------------------TQADLWNRIC--KD-EYMAYAVQECYYS
IEKILH-SLV--D-----GEG----------RL------------WVERIYREINNSISE
G---SLVI--------------T-----------LSLK----------------KLPVVL
QKLTALLGLL-RNE----------------------------------------------
---KPEEKGAANAVYQLYEVVT-------------HDLLSP------DLREQLDT-----
------------------------------------------------------------
------------WN--------ILARARNEGRLFSR----------------------IE
W--PK-------------------------D-PEI-------------------------
----RE--QVKRLYLLLTV--KDSA-ANIPKNLEARRRLEFFT-NSLFMDMP----PAKP
VCEMMPFCVFTPYYS-ETVLYSPKELRE-------------------ENEDGISTI-FYL
Q-------------------KIFPD------------------EWENYLERINEG-K-ST
GNVE-A--------------------------------QRSN-NDLELRFWASYRGQTL-
---ARTVRGMMYYRRALMLQSFLERRSLGV------DA---YS--QSDYL----------
-------------------------------------------------------TTE--
GFELSREARA-QADIKFTYVVSCQIYGQQKQNK-----KPEA----VDI-----------
---ALLLQRNE--ALRVAFIH-----AE-----E--VGADG-------------------
----K---------------------RQFYSKLVKADINGKD-----------Q------
------------------------------------------------------------
-----------------------EVYSIKLPG---DP---KLGEGKPENQNHAIIFTRGE
AIQTIDMNQ----------DNYLEEAMKMRNLLEEFR----GNH----------------
--------GIRPPTIL--GVREHVFTG---------------------------------
-------------------SVSSLAWFMSNQETSFVTLGQRVLANPLK------------
----------------------VRMHYGHPDVF-DRI-FHIT---RGGI--SKASRVINI
S--------------------------EDIYA----------------------------
--GFNSTLRQGNITHHEYIQ-VGKGRD-VGLNQI-ALFE-GKVA-GG---NGEQ--VLS-
----RDVYRLGQLFD-FFRMLSF-FFTT-VGYYV-CTMMTV-LTVY-IFLYGR-VYLAFS
G-LDK-EIARQ--A---RMSG-NTALDAA--LNTQ-FL-VQ-IGVFT-AVP-MIMG-FIL
E-LG-LLK-AVF-SFI-TMQLQ-LCSVFF---TFSLG-------TRTHYFGR-TILH-GG
A-----KYRA-TGRGFVVRHIKFAENYRLY-SRSHFVKA--------------LEVALLL
IVYIA--YGYT-D-----GGAV-SFVLLTLSSWFLVISWLFA-----P--Y-I-FN--PS
-G-FEW--QK---TVEDFDDWTSWLLYKG-G--VGVKGDDSWESWWDEEQIHIQT--LRG
RILETILSLRFFIF-----QYGIVYKLHLTGK----------------------------
------------------------------------------------------------
--------------------------------DTSIALYG----FSW-IVLVGFVLLFKL
LTYS----PKKSH-------DLQLVMRFMQGVISIGL----VVGLCL-------------
------------------------------------IVAFTR--LSIADLFASILGFVPT
GWAILCLA----------------------VTWK-RVVR--SLGLWD-SVREIA--RFYD
AGMGTIIFAP--VAVLSWFPFISTFQSRLLFNQAFSRGLEISLILAGNKANVET------
--------------------------------------------------
[71] CalS_10_isof_X1_Gossypium_arbo
------------------------------------------------------------
------------------------------------------------------------
------------------------------------------------------------
------------MARVLKNWERLVRA------------------------TL---ER---
---EQLR--------D-----AGQ------GH----------------------------
------------------------------------------------------------
------------------------------------------------------------
-------AR-----------R-PSGIAGAVQLPPS-LGR-ATNIDAILQAADEIQAEDPH
VARILCE-------------------------------Q-AY----GMAQNLDPN--SEG
R-GVLQ-----------------FKTGLMSVIKQKLAKRDGGRIDRNRDIEHLWEFYKLY
KRRHK---VDDIQREEQRWRESGTFS------ST-SLGD--ALGMKKVLATLRALVEVME
ALS-K--DADPDGV---G--RLIKDE---LRRIK-NAD---ATLS-GELT-PYNIVP--L
-----EAP--SFTNAIGLFPE-----------------------VR--------------
-----GAISAIRYT-EHFPKLPSSF--------------------SISGQRDPDMFDLLE
YVFGFQK------------------DNVRNQRENVVLTIANAQSRLGIPVE---------
---ADP---------KIDEKAINEVFLK--VLDNYIKWCRYLRIRLVWNS----------
--------------LEAINRDRKLFLVSLYFLIWGEAANVRFLPEC--ICYIFHHMAREL
DS-IVDH-GEA----N-------PARSCTT------------------------------
----------------------------------ESGS----VSFLEQIICPIYNTMAE-
-------------------------------------EAA--R------NNNGK-----A
AHSSW-----RNYDDFNEYF--------------WSPA-----------CFE-L------
--SWPMRRE--------------------SPFL---LLP--KK-----------------
------------------------------------------------------------
------------------------------------------------------------
------------------------------------------------------------
------------------------------------------------------------
-------GKRTGK-----------------------STFVEHRTFLHLYRSFHRL-----
----------WIFLVVM---FQ-ALAIIAFRKGRL-------------------------
-N------LN-TFKILLSIGPTFAIMNFIE---------------------SCLDVLLMF
-GAYATARGMAISRL----VIRFFWCGL-TS---VFVTYVYVKVLEEMNDRNN-NS----
-----------------------------------------------------------L
YFRIYILVLGVYAALRLILGL-----LLKFPACHTL----SEMSD-Q-SFFQFFK-WIY-
--------------------------------------------------QERYYVGRGL
YE-------------------R--MTD--YFRY-----------------------VLF-
WLVIFL--CKF-TFA--------------------YFLQ------IRPLVSPTNTIVDL-
-------------P-S--LRYSWH-DLVSK------------------------------
---------------------------NNNNVLT--IVSLWAPVIA--------------
-----------------IYLMDIHIWYTLLSAIIGGVMGARAR-LGEI------------
----------------------------------------RSTEMVHKRFESFPEAF---
---------------AKNLVSQ-PTKRMPFDR---------QTPE---------------
------------------------------------------------------------
-------------------------------------------VSQENNKTYA-------
-ALFSPFWNEIIKSL--REEDYISN------------------------REMDLLLI--P
SNR--G---------SLRLVQWPLFLLSSKILLA-VDLAIDCK-----------------
-----D--------------------------TQADLWNRIC--KD-EYMAYAVQECYYS
IEKILH-SLV--D-----GEG----------RL------------WVERIYREINNSISE
G---SLVI--------------T-----------LSLK----------------KLPVVL
QKLTALLGLL-RNE----------------------------------------------
---KPEEKGAANAVYQLYEVVT-------------HDLLSP------DLREQLDT-----
------------------------------------------------------------
------------WN--------ILARARNEGRLFSR----------------------IE
W--PK-------------------------D-PEI-------------------------
----RE--QVKRLYLLLTV--KDSA-ANIPKNLEARRRLEFFT-NSLFMDMP----PAKP
VCEMMPFCVFTPYYS-ETVLYSPKELRE-------------------ENEDGISTI-FYL
Q-------------------KIFPD------------------EWENYLERIDEG-K-ST
GNVE-A--------------------------------QRSN-NDLELRFWASYRGQTL-
---ARTVRGMMYYRRALMLQSFLERRSLGV------DA---YS--QSDYL----------
-------------------------------------------------------TTE--
GFELSREARA-QADIKFTYVVSCQIYGQQKQNK-----KPEA----VDI-----------
---ALLLQRNE--ALRVAFIH-----AE-----E--VGADG-------------------
----K---------------------RQFYSKLVKADINGKD-----------Q------
------------------------------------------------------------
-----------------------EVYSIKLPG---DP---KLGEGKPENQNHAIIFTRGE
AIQTIDMNQ----------DNYLEEAMKMRNLLEEFR----ENH----------------
--------GIRPPTIL--GVREHVFTG---------------------------------
-------------------SVSSLAWFMSNQETSFVTLGQRVLANPLK------------
----------------------VRMHYGHPDVF-DRI-FHIT---RGGI--SKASRVINI
S--------------------------EDIYA----------------------------
--GFNSTLRQGNITHHEYIQ-VGKGRD-VGLNQI-ALFE-GKVA-GG---NGEQ--VLS-
----RDVYRLGQLFD-FFRMLSF-FFTT-VGYYV-CTMMTV-LTVY-IFLYGR-VYLAFS
G-LDE-EIARQ--A---RMSG-NTALDAA--LNTQ-FL-VQ-IGVFT-AVP-MIMG-FIL
E-LG-LLK-AVF-SFI-TMQLQ-LCSVFF---TFSLG-------TRTHYFGR-TILH-GG
A-----KYRA-TGRGFVVRHIKFAENYRLY-SRSHFVKA--------------LEVALLL
IVYIA--YGYT-D-----GGAV-SFILLTLSSWFLVISWLFA-----P--Y-I-FN--PS
-G-FEW--QK---TVEDFDDWTSWLLYKG-G--VGVKGDDSWESWWDEEQIHIQT--LRG
RILETILSLRFFIF-----QYGIVYKLHLTGK----------------------------
------------------------------------------------------------
--------------------------------DTSIALYG----FSW-IVLVGFVLLFKL
LTYS----PKKSH-------DLQLVMRFMQGVISIGL----VVALCL-------------
------------------------------------IVAFTG--LSIADLFASILGFVPT
GWAILCLA----------------------VTWK-RVVR--SLGLWD-SVREIA--RFYD
AGMGTIIFAP--LAVLSWFPFISTFQSRLLFNQAFSRGLEISLILAGNKANVET------
--------------------------------------------------
[72] CalS_10_like_Gossypium_hirsutu
------------------------------------------------------------
------------------------------------------------------------
------------------------------------------------------------
------------MASVLKNWERLVRA------------------------TL---ER---
---EQLR--------D-----AGQ------GH----------------------------
------------------------------------------------------------
------------------------------------------------------------
-------AR-----------R-PSGIAGAVQLPPS-LGR-ATNIDAILQAADEIQAEDPH
VARILCE-------------------------------Q-AY----GMAQNLDPN--SEG
R-GVLQ-----------------FKTGLMSVIKQKLAKRDGGRIDRNRDIEHLWEFYKLY
KRRHK---VDDIQREEQRWRESGTFS------ST-SLGD--ALGMKKVLATLRALVEVME
ALS-K--DADPDGV---G--RLIKDE---LRRIK-NAD---ATLS-GELT-PYNIVP--L
-----EAP--SFTNAIGLFPE-----------------------VR--------------
-----GAISAIRYT-EHFPKLPSSF--------------------SISGQRDPDMFDLLE
YVFGFQK------------------DNVRNQRENVVLTIANAQSRLGIPVE---------
---ADP---------KIDEKAINEVFLK--VLDNYIKWCRFLRIRLVWNS----------
--------------LEAINKDRKLFLVSLYFLIWGEAANVRFLPEC--ICYIFHHMAREL
DS-IVDH-GEA----N-------PARSCTT------------------------------
----------------------------------ESGS----VSFLEQIICPIYNTMAE-
-------------------------------------EAA--R------NNNGK-----A
AHSSW-----RNYDDFNEYF--------------WSPA-----------CFE-L------
--SWPMRRE--------------------SPFL---LLP--KK-----------------
------------------------------------------------------------
------------------------------------------------------------
------------------------------------------------------------
------------------------------------------------------------
-------GKRTGK-----------------------STFVEHRTFLHLYRSFHRL-----
----------WIFLVVM---FQ-ALAIIAFRKGRL-------------------------
-N------LN-TFKILLSIGPTFAIMNFIE---------------------SCLDVLLMF
-GAYATARGMAISRL----VIRFFWCGL-TS---VFVTYVYVKVLEEMNDRNN-NS----
-----------------------------------------------------------L
YFRIYILVLGVYAALRLILGL-----LLKFPACHTL----SEMSD-Q-SFFQFFK-WIY-
--------------------------------------------------QERYYVGRGL
YE-------------------R--MTD--YFRY-----------------------VLF-
WLVIFL--CKF-TFA--------------------YFLQ------IRPLVSPTNTIVDL-
-------------P-S--LRYSWH-DLVSK------------------------------
---------------------------NNNNVLT--IVSLWAPVIA--------------
-----------------IYLMDIHIWYTLLSAIIGGVMGARAR-LGEI------------
----------------------------------------RSTEMVHKRFESFPEAF---
---------------AKNLVSQ-PTKRMPFDR---------QTPE---------------
------------------------------------------------------------
-------------------------------------------VSQENNKTYA-------
-ALFSPFWNEIIKSL--REEDYISN------------------------REMDLLLI--P
SNR--G---------SLRLVQWPLFLLSSKILLA-VDLAIDCK-----------------
-----D--------------------------TQADLWNRIC--KD-EYMAYAVQECYYS
IEKILH-SLV--D-----GEG----------RL------------WVERIYREINNSISE
G---SLVI--------------T-----------LSLK----------------KLPVVL
QKLTALLGLL-RNE----------------------------------------------
---KPEEKGAANAVYQLYEVVT-------------HDLLSP------DLREQLDT-----
------------------------------------------------------------
------------WN--------ILARARNEGRLFSR----------------------IE
W--PK-------------------------D-PEI-------------------------
----RE--QVKRLYLLLTV--KDSA-ANIPKNLEARRRLEFFT-NSLFMDMP----PAKP
VCEMMPFCVFTPYYS-ETVLYSPKELRE-------------------ENEDGISTI-FYL
Q-------------------KIFPD------------------EWENYLERINEG-K-ST
GNVE-A--------------------------------QRSN-NDLELRFWASYRGQTL-
---ARTVRGMMYYRRALMLQSFLERRSLGV------DA---YS--QSDYL----------
-------------------------------------------------------TTE--
GFELSREARA-QADIKFTYVVSCQIYGQQKQNK-----KPEA----VDI-----------
---ALLLQRNE--ALRVAFIH-----AE-----E--VGADG-------------------
----K---------------------RQFYSKLVKADINGKD-----------Q------
------------------------------------------------------------
-----------------------EVYSIKLPG---DP---KLGEGKPENQNHAIIFTRGE
AIQTIDMNQ----------DNYLEEAMKMRNLLEEFR----ENH----------------
--------GIRPPTIL--GVREHVFTG---------------------------------
-------------------SVSSLAWFMSNQETSFVTLGQRVLANPLK------------
----------------------VRMHYGHPDVF-DRI-FHIT---RGGI--SKASRVINI
S--------------------------EDIYA----------------------------
--GFNSTLRQGNITHHEYIQ-VGKGRD-VGLNQI-ALFE-GKVA-GG---NGEQ--VLS-
----RDVYRLGQLFD-FFRMLSF-FFTT-VGYYV-CTMMTV-LTVY-IFLYGR-VYLAFS
G-LDE-EIARQ--A---RMSG-NTALDAA--LNTQ-FL-VQ-IGVFT-AVP-MIMG-FIL
E-LG-LLK-AVF-SFI-TMQLQ-LCSVFF---TFSLG-------TRTHYFGR-TILH-GG
A-----KYRA-TGRGFVVRHIKFAENYRLY-SRSHFVKA--------------LEVALLL
IVYIA--YGYT-D-----GGAV-SFVLLTLSSWFLVISWLFA-----P--Y-I-FN--PS
-G-FEW--QK---TVEDFDDWTSWLLYKG-G--VGVKGDDSWESWWDEEQIHIQT--LRG
RILETILSLRFFIF-----QYGIVYKLHLTGK----------------------------
------------------------------------------------------------
--------------------------------DTSIALYG----FSW-IVLVGFVLLFKL
LTYS----PKKSH-------DLQLVMRFMQGVISIGL----VVALCL-------------
------------------------------------IVAFTG--LSIADLFASILGFVPT
GWAILCLA----------------------VTWK-RVVR--SLGLWD-SVREIA--RFYD
AGMGTIIFAP--LAVLSWFPFISTFQSRLLFNQAFSRGLEISLILAGNKANVET------
--------------------------------------------------
[73] CalS_10_isof_X1_Populus_euphra
------------------------------------------------------------
------------------------------------------------------------
------------------------------------------------------------
------------MYRVSNNWERLVRA------------------------TL---KR---
---E-----------------LGQ------GH----------------------------
------------------------------------------------------------
------------------------------------------------------------
-------ER-----------M-SSGIAGAV--PVS-LGR-TTNIDAILQAADEIQDEDPN
VARILCE-------------------------------Q-AY----SMAQNLDPS--SDG
R-GVLQ-----------------FKTGLMSVIKQKLAKKDGASIDRNRDFEHLLEFYQRY
KRRHR---VDDIQREEQRFRESGNFST-----ANLGEFELRSLEMKKVFATLRALVDVMG
ALS-K--DADPHGP---G--RHIMEE---LQRIK-T--------A-GELT-SYNIVP--L
-----EAP--SLSNAIGVFPE-----------------------VR--------------
-----GAMSAIRYT-EHHPRLA-DV--------------------VISGERDLDMFDLLE
YVFGFQN------------------DNVRNQRENVVLAIANAQSRLDLPIQ---------
---ADP---------KIDEKAINVVFFK--VLDNYIKWCKYLRKRLAWNS----------
--------------IEAINRDRKLFLISLYYLIWGEAANVRFLPEC--ICYIFHHMAKEL
DA-ILDH-GEA----N-------RAASCIT------------------------------
----------------------------------ESGS----VSFLEQIICPIYQTIAA-
-------------------------------------EAE--R------NNNGK-----A
AHSAW-----RNYDDFNEYF--------------WSPA-----------CFD-L------
--KWPMRKD--------------------SSFL---LKP--RK-----------------
------------------------------------------------------------
------------------------------------------------------------
------------------------------------------------------------
------------------------------------------------------------
-------SKRTGK-----------------------STFVEHRTFLHIYRSFHRL-----
----------WIFLALM---FQ-ALAIIAFNHGDM-------------------------
-S------LD-TFKEMLSVGPSFAIMNFIE---------------------SCLDVLLMF
-GAYSTARGMAISRL----VIRFFWCGL-SS---VFVTYLYVKVLEEKNQQNS-DS----
-----------------------------------------------------------F
HFRIYILVLGVYAALRLFFAL-----LLKFPACHAL----SDMSD-Q-SFFQFFK-WIY-
--------------------------------------------------QERYYVGRGL
FE-------------------K--MSD--YCRY-----------------------VLY-
WLVIFA--CKF-TFA--------------------YFLQ------IRPLVKPTNTIRAL-
-------------P-S--LPYSWH-DFISK------------------------------
---------------------------NNNNVLT--IASLWAPVVA--------------
-----------------IYIMDIHIWYTILSAIVGGVMGARAR-LGEI------------
----------------------------------------RSIEMVHKRFESFPAAF---
---------------VKNLVSP-QAQGMLLNR---------HASQ---------------
------------------------------------------------------------
-------------------------------------------EAQDTDKAHA-------
-ALFAPFWNEIIKSL--REEDYISN------------------------REMDLLSI--P
SNT--G---------SLRLVQWPLFLLSSKILLA-VDLALDCK-----------------
-----D--------------------------TQADLWNRIC--KD-EYMAYAVRECYYS
VEKILH-SLV--D-----GEG----------RL------------WVERIFREINDSIAE
G---SLVI--------------T-----------LRLE----------------KLPHVL
SRFIALFGLL-IQN----------------------------------------------
-ETPLLANGAAKAVYAVYEAVT-------------HDLLSS------DLREQLDT-----
------------------------------------------------------------
------------WN--------ILARARNERRLFSR----------------------IE
W--PK-------------------------D-PEI-------------------------
----KE--QVKRLQLLLTV--KDSA-ANIPKNLEARRRLEFFS-NSLFMDMP----SAKP
VSEMTPFSVFTPYYS-ETVLYSSSELRV-------------------ENEDGISIL-FYL
Q-------------------KIFPD------------------EWENFLERIGRA-E-ST
GDAD-L--------------------------------QENSGDSLELRFWASYRGQTL-
---ARTVRGMMYYRRALMLQSYLERRSLGV------DD---YS--QTNFS----------
-------------------------------------------------------TSQ--
GFELSRGARA-QADLKFTYVVSCQIYGQQKQRK-----TVEA----ADI-----------
---SLLLQRNE--ALRVAFIH-----VE-E---S--NSADG-------------------
----Q-------------------VSHEFYSKLVKADIHGKD-----------Q------
------------------------------------------------------------
-----------------------EIYSIKLPG---NP---KLGEGKPENQNHAIIFTRGE
AIQTIDMNQ----------DNYLEEAMKMRNLLEEFQ----ANH----------------
--------GIRPPTIL--GVRENVFTG---------------------------------
-------------------SVSSLAWFMSNQETSFVTLGQRVLAYPLK------------
----------------------VRMHYGHPDVF-DRV-FHIT---RGGI--SKASRVINI
S--------------------------EDIFA----------------------------
--GFNTTLRQGNITHHEYIQ-VGKGRD-VGLNQI-ALFE-GKVA-GG---NGEQ--VLS-
----RDVYRLGQLFD-FFRMLSF-YFTT-VGYYV-CTMMTV-LTVY-VFLYGR-AYLAFS
G-LDN-AISVR--A---KKMG-NTALDAA--LNAQ-FL-VQ-IGVFT-AIP-MIMG-FIL
E-LG-LLK-AVF-SFI-TMQLQ-LCSVFF---TFSLG-------TRTHYFGR-TILH-GG
A-----KYRA-TGRGFVVRHIKFAENYRLY-SRSHFVKA--------------LEVALLL
IVYIA--YGYT-D-----GGAV-SFVLLTLSSWFLVISWLFA-----P--Y-I-FN--PS
-G-FEW--QK---TVDDFEDWTSWLLYKG-G--VGVKGDNSWESWWEEEQAHIQT--LRG
RILETILSLRFLIF-----QYGIVYKLHLTGK----------------------------
------------------------------------------------------------
--------------------------------DRSIAIYG----FSW-VVLVCLVMIFKV
FTYS----PKRST-------SFQLLMRFMQGIVSLGL----VAALCL-------------
------------------------------------IVAFTA--LSIPDLFASILAFIAT
GWTILSIA----------------------IAWK-RIVW--SLGLWD-SVREFA--RMYD
AGMGALIFVP--IAFLSWFPFVSTFQSRLLFNQAFSRGLEISLILAGNKANVD-------
--------------------------------------------------
[74] CalS_10_Salix_purpurea
------------------------------------------------------------
------------------------------------------------------------
------------------------------------------------------------
------------MYRVSDNWERLVRA------------------------AL---RR---
---E-----------------LGH------GH----------------------------
------------------------------------------------------------
------------------------------------------------------------
-------EK-----------T-SSGIAGAV--PAS-LVR-STNIDAILQAADEIQDEDPN
VARILCE-------------------------------Q-AY----SMAQNLDPS--SDG
R-GVLQ-----------------FKTGLMSVIKQKLAKRDGARIDRNRDIEHLWEFYQRY
KTRHR---VDDIQREGQKYRESGNFST-----AN--QFDLRSLEMKKVFATLRALVEVME
ALS-K--DADPHGV---G--RYIMEE---LQRIK-S--------V-GELA-TYNIVP--L
-----EAP--SLTNAIGVFPE-----------------------VR--------------
-----GAISAIRYA-EHYPRFPAGF--------------------KISGEREVDMFDLLE
YVFGFQN------------------DNVRNQRENIILSIANAQSRLGLPIQ---------
---ADP---------KIDEKAINEVFLK--VLDNYIKWCKYLRKRLAWNS----------
--------------IEAINRDRKIFMVSLYFLIWGEAANVRFLPEC--ICYIFHQMAKEL
DA-ILDH-GEA----N-------RATSCIT------------------------------
----------------------------------ESGS----VSFLEKIICPIYKTIVA-
-------------------------------------EAE--S------NNNGK-----A
AHSAW-----RNYDDFNEYF--------------WSPT-----------CFD-L------
--GWPMKED--------------------SSFL---FKP--KK-----------------
------------------------------------------------------------
------------------------------------------------------------
------------------------------------------------------------
------------------------------------------------------------
-------SKRTGK-----------------------STFVEHRTFLHLYRSFHRL-----
----------WIFLVLM---FQ-ALTVIAFNHGNL-------------------------
-S------LD-TFKEILSVGPSFAVMNFIE---------------------SCLDVLLMF
-GAYSSARGMAISRL----VIRFFWCGL-SS---VFVTYLYVKVLEEKNGQNL-DS----
-----------------------------------------------------------F
HFRIYILVLGVYAALRLFLAL-----MLKFPACHAL----SDMSD-Q-SFFQFFK-WIY-
--------------------------------------------------QERYYVGRGL
FE-------------------K--MSD--YCRY-----------------------VLY-
WLVIFA--CKF-TFA--------------------YFLQ------IRPLVKPTNTIRNL-
-------------P-S--LPYSWH-DLISK------------------------------
---------------------------SNNNVLT--IASLWAPVVA--------------
-----------------IYIMDIHIWYTVLSAIVGGVMGARAR-LGEI------------
----------------------------------------RSIEMVHKRFESFPEAF---
---------------VKNLVSQ-QAQRMPLNR---------HTTQ---------------
------------------------------------------------------------
-------------------------------------------ESQDMKKVYA-------
-ALFAPFWNEIIKSL--REEDYISN------------------------REMDLLSV--P
SNT--G---------SLRLVQWPLFLLSSKILLA-VDLALDCK-----------------
-----D--------------------------TQTDLWNRIR--KD-EYMAYAVQECYYS
VEKILH-SLV--D-----DEG----------RL------------WVERIFREINNSILE
G---SLVI--------------T-----------LRLE----------------KLPHVL
SRFIALFGLL-IQN----------------------------------------------
-ETPELAIGAAKAVLAVYDAVT-------------HDLLSS------DLREQLDT-----
------------------------------------------------------------
------------WN--------VLARARNERRLFSR----------------------IE
W--PK-------------------------D-PEI-------------------------
----KE--QVKRLQLLLTV--KDSA-ANIPKNLEARRRLEFFA-NSLFMDMP----SAKP
VSEMTPFSVFTPYYS-ETVLYSSSELRV-------------------ENEDGISVL-FYL
Q-------------------KIFPD------------------EWENFLERIGRA-D-ST
GDAD-L--------------------------------QENSSDSLELRFWASYRGQTL-
---ARTVRGMMYYRRALMLQSYLEGRSLGV------DD---HS--QTNFS----------
-------------------------------------------------------TVQ--
GFELSREARA-QADLKFTYVVSCQIYGQQKQRK-----AVEA----ADI-----------
---SLLLQRNE--ALRVAYIH-----VE-E---S--DS-GG-------------------
----Q-------------------VSHEFYSKLVKADIHGKD-----------Q------
------------------------------------------------------------
-----------------------EIYSIKLPG---NP---KLGEGKPENQNHAIIFTRGE
AIQTIDMNQ----------DNYLEEAMKMRNLLEEFR----ENH----------------
--------GIRPPTIL--GVRENVFTG---------------------------------
-------------------SVSSLAWFMSNQETSFVTLGQRVLAYPLK------------
----------------------VRMHYGHPDVF-DRI-FHIT---RGGI--SKASRVINI
S--------------------------EDIYA----------------------------
--GFNTTLRQGNITHHEYIQ-VGKGRD-VGLNQI-ALFE-GKVA-GG---NGEQ--VLS-
----RDVYRLGQLLD-FFRMLSF-YFTT-VGFYV-CTMMTV-LTVY-VFLYGR-AYLAFS
G-LDN-AISVT--A---MKMG-NTALDAA--LNAQ-FL-VQ-IGVFT-AVP-MIMG-FIL
E-LG-LLK-AVF-SFI-TMQLQ-LCSVFF---TFSLG-------TRTHYFGR-TILH-GG
A-----KYRA-TGRGFVVRHIKFAENYRLY-SRSHFVKA--------------LEVALLL
IVYLA--YGYS-N-----GGAV-SFVLVTLSSWFLVISWLFA-----P--Y-I-FN--PS
-G-FEW--QK---TVDDFEDWTSWLLYKG-G--VGVKGDNSWESWWEEEQAHIQT--LRG
RILETILSLRFLIF-----QYGIVYKLHLTGK----------------------------
------------------------------------------------------------
--------------------------------STSFAVYG----FSW-VVLVCLVMIFKV
FTYS----PKRTT-------SFQLLMRFMQGVASLGL----VAALCL-------------
------------------------------------VVAFTD--LSIPDLFASFLAFIAT
GWTILSVA----------------------IAWK-RIVW--ILGLWD-SVREFA--RMYD
AGMGMVIFVP--IAILSWFPFVSTFQSRLLFNQAFSRGLEISLILAGNKANVGI------
--------------------------------------------------
[75] CalS_10_isof_X1_Jatropha_curca
------------------------------------------------------------
------------------------------------------------------------
------------------------------------------------------------
------------MARVYDNWERLVRA------------------------TL---NR---
---EQLR--------T-----AGQ------GH----------------------------
------------------------------------------------------------
------------------------------------------------------------
-------ER-----------T-PSGIAGAV--PPS-LVR-TTNIDAILQAADEIQDEDPV
VARILCE-------------------------------Q-AY----SMAQNLDPN--SDG
R-GVLQ-----------------FKTGLMSVIKQKLAKRDGAPIDRSRDIEHLWDFYQRY
KRRHR---VDDIQREEQQWRESGTFSI-----ADLEGLELRSRRMKKVFANLKALVEVME
ALS-K--DADSQGV---G--RLIREE---LRRIK-K--------A-GELT-PYNIVP--L
-----EAP--SLTNVIGIFPE-----------------------VR--------------
-----GAISAIKYA-EHFPRLPADF--------------------EISGERDADMFDLLE
YVFGFQK------------------DNIRNQRENVILTVANAQSRLGIPAQ---------
---ADP---------KIDEKAINVVFFK--VLDNYIKWCRYLRIRLVWNS----------
--------------IEAINRDRKLFLVSLYFLIWGEAANVRFLPEC--ICYVFHYMAKEL
DA-TLDH-REA----N-------HAASCIT------------------------------
----------------------------------DSGS----VSFLEQIICPIYETMAA-
-------------------------------------EAE--R------NNNGK-----A
AHSAW-----RNYDDFNEYF--------------WSPA-----------CFE-L------
--NWPMRKD--------------------SSFL---SKP--RK-----------------
------------------------------------------------------------
------------------------------------------------------------
------------------------------------------------------------
------------------------------------------------------------
-------RKRTGK-----------------------STFVEHRTFLHLYRSFHRL-----
----------WIFLFLM---FQ-ALTIIAFNHGRI-------------------------
-N------LD-TFKEILSTGPSFAIMNFIE---------------------SCLDVLLMF
-GAYTTARGMAISRL----VIRFFWWGL-SS---VFIIYVYVKVLEERHQQNS-DS----
-----------------------------------------------------------F
YFRLYVLVLGVYAALRLVLAL-----LLKFPACHTL----SEMSD-Q-SFFQFFK-WIY-
--------------------------------------------------QERYFVGRGL
FE-------------------K--ITD--YCRY-----------------------VMF-
WLLILV--CKF-TFA--------------------YFLQ------IRPLVKPTDTIINL-
-------------H-S--VEYSWH-DLISK------------------------------
---------------------------KNNHALT--IASLWAPVVA--------------
-----------------IYLMDIHIFYTVLSAIVGGIMGARAR-LGEI------------
----------------------------------------RSLEMVHKRFESFPEAF---
---------------AKNLVSP-QAKRMPFNR---------HASQ---------------
------------------------------------------------------------
-------------------------------------------DSQDTNKEYA-------
-AMFAPFWNDIIKSL--REEDFISN------------------------REMDLLSI--P
SNT--G---------SLRLVQWPLFLLSSKILLA-VDLALDCK-----------------
-----D--------------------------TQADLWNRIC--RD-EYMAYAVQECYYS
VEKILH-SLV--D-----GEG----------RL------------WVERIFREINNSILE
D---SLLV--------------T-----------LSLK----------------KLPQVV
QKFTALTGLL-IR-----------------------------------------------
-DQPELAKGAANALFQLYEVVT-------------HDLMSA------DLREQLDT-----
------------------------------------------------------------
------------WN--------IVARARNEGRLFST----------------------IQ
W--PT-------------------------D-SEI-------------------------
----KE--QVKRLHLLLTV--KDNA-ANIPKNLEARRRLQFFT-NSLFMDMP----QAKP
VSEIIPFSVFTPYYS-ETVLYSYSELRD-------------------ENEDGISIL-FYL
Q-------------------KIFPD------------------EWENFLERIGRG-E-ST
GDVD-F--------------------------------QKNSGDTLELRFWASYRGQTL-
---ARTVRGMMYYRRALMLQSFLERRSLGV------DD---YS--QTEFF----------
-------------------------------------------------------TTQ--
GFELSRESRA-QADLKFTYVVSCQIYGQQKQRK-----DKEA----ADI-----------
---ALLLQRNE--ALRVAFIH-----TE-E---S--GAADG-------------------
----K-------------------ASKEFYSKLVKADIHGKD-----------Q------
------------------------------------------------------------
-----------------------EIYSIKLPG---DP---KLGEGKPENQNHAIIFTRGE
AIQTIDMNQ----------DNYLEEALKMRNLLEEFQ----AKH----------------
--------GIRPPTIL--GVREHVFTG---------------------------------
-------------------SVSSLAWFMSNQETSFVTLAQRVLANPLK------------
----------------------VRMHYGHPDVF-DRI-FHIT---RGGI--SKASRVINI
S--------------------------EDIFA----------------------------
--GFNSTLRQGNVTHHEYIQ-VGKGRD-VGLNQI-ALFE-GKVA-GG---NGEQ--VLS-
----RDVYRLGQLFD-FFRMLSF-YFTT-VGYYL-CTMMTV-LTVY-IFLYGR-VYLAFS
G-LDS-AIATE--A---KLLG-NTALDAV--LNAQ-FL-VQ-IGVFT-AVP-MIMG-FIL
E-LG-LLK-AVF-SFV-TMQLQ-LCSVFF---TFSLG-------TKTHYFGR-TILH-GG
A-----KYRA-TGRGFVVRHIKFAENYRLY-SRSHFVKA--------------LEVALLL
IVYIA--YGYT-R-----GGAT-SFILLTLSSWFLVISWLFA-----P--Y-I-FN--PS
-G-FEW--QK---TVEDFDDWTSWLLYRG-G--VGVKGDDSWESWWNEEQMHIQT--LRG
RILETILSLRFFMF-----QYGIVYKLHLTGK----------------------------
------------------------------------------------------------
--------------------------------DTSLAIYG----FSW-VVLIGIVMIFKI
FTFS----PKKSDNFLEKYVNFKLFMRFMQGVTALGL----IAAVCL-------------
------------------------------------VVAFTN--LSIADLFASILAFIPT
GWAMLCLA----------------------ITWK-KVVW--SLGLWD-SVREFA--RMYD
AGMGVIIFAP--IAFLSWFPFISTFQSRLLFNQAFSRGLEISLILAGNKANVDA------
--------------------------------------------------
[76] CalS_10_Ricinus_communis
------------------------------------------------------------
------------------------------------------------------------
------------------------------------------------------------
------------MSSVYDNWERLVRA------------------------TL---NR---
---EQLR--------T-----AGQ------GH----------------------------
------------------------------------------------------------
------------------------------------------------------------
-------ER-----------T-PSGIAGAV--PPS-LVR-KTNIDAILQAADEIQGEDPN
VARILCE-------------------------------Q-AY----SMAQNLDPN--SDG
R-GVLQ-----------------FKTGLMSVIKQKLAKRDGAQIDRSRDVEHLWEFYQRY
KRRHR---VDDIQREEQKWRESGTFTT-----ANLGELEIRSLEMKKVFATLRALVEVME
ALS-K--DADPHGV---G--RYIMEE---LRRIK-K--------V-GELI-PYNIVP--L
-----DAP--SLTNAIGVFPE-----------------------VR--------------
-----GAISAITYA-EHFPRLPAGF--------------------EISGEREADMFDLLE
YAFGFQK------------------DNIRNQRENVVLTIANAQSRLGIPVQ---------
---ADP---------KIDEKAINEVFFK--VLDNYIKWCRYLRIRLVWNS----------
--------------IEAINRDRKLFLVSLYFLIWGEAANVRFLPEC--ICYIFHHMAKEL
DA-ILDH-GEA----N-------HAASCLT------------------------------
----------------------------------DSGS----ASFLERIICPIYETMAG-
-------------------------------------EVA--R------NNNGK-----A
SHSAW-----RNYDDFNEYF--------------WSPA-----------CFE-L------
--SWPMKQD--------------------SSFL---FKP--RK-----------------
------------------------------------------------------------
------------------------------------------------------------
------------------------------------------------------------
------------------------------------------------------------
-------RKRTGK-----------------------STFVEHRTFLHLYRSFHRL-----
----------WIFLILM---FQ-ALTIIAFHDGDI-------------------------
-D------LD-TFKVVLSTGPSFAIMNFIE---------------------SCLDVLLMF
-GAYTTARGMAISRI----VIRFFWWGL-SS---VFVTYVYVKVLDERDQRNS-NS----
-----------------------------------------------------------L
YFRIYILVLGVYASLRLVFAL-----LLKFPACHTL----SDISD-Q-SFFQFFK-WIY-
--------------------------------------------------QERYFVGRGL
FE-------------------K--MSD--YCRY-----------------------VLF-
WLVVLA--CKF-TFT--------------------YFLQ------IRPLVNPTDAITGL-
-------------R-V--VEYSWH-DLISK------------------------------
---------------------------NNNHALT--IASLWAPVIA--------------
-----------------IYLMDIHIWYTLLSAIVGGIMGARGR-LGEI------------
----------------------------------------RSLEMVHKRFESFPEAF---
---------------VKNLVSL-QAKRMPFSQ---------QASQ---------------
------------------------------------------------------------
-------------------------------------------ESQDTNKEYA-------
-AMFAPFWNEIIKSL--REEDFISN------------------------REMDLLSI--P
SNT--G---------SLRLVQWPLFLLSSKILLA-VDLALDCK-----------------
-----D--------------------------TQADLWNRIC--RD-EYMAYAVQECYYS
VEKILH-SLV--N-----GEG----------RL------------WVERIFREINNSILE
G---SLVV--------------T-----------LTLK----------------KLPLVV
QRFTALTGLL-IR-----------------------------------------------
-DQPELAKGAANALFQLYEVVT-------------HDLLSS------DLREQLDT-----
------------------------------------------------------------
------------WN--------ILARARNEGRLFST----------------------IE
W--PK-------------------------D-PEI-------------------------
----KE--QVKRLHLLLTV--KDTA-ANIPKNLEARRRLQFFT-NSLFMDMP----SAKP
VSEIIPFSVFTPYYS-ETVLYSYSELRD-------------------ENEDGISTL-FYL
Q-------------------KIFPD------------------EWENFLERIGRG-E-ST
GEVD-F--------------------------------QKNSSDTLELRFWASYRGQTL-
---ARTVRGMMYYRRALMLQSFLERRSLGV------DD---HS--QTGLF----------
-------------------------------------------------------ATQ--
GFELSRESRA-QADLKFTYVVSCQIYGQQKQRK-----DKEA----ADI-----------
---ALLLQRNE--ALRVAFIH-----VE-E---S--GSADG-------------------
----K-------------------VSKEFYSKLVKADIHGKD-----------Q------
------------------------------------------------------------
-----------------------EIYSIKLPG---EP---KLGEGKPENQNHAIIFTRGE
AIQTIDMNQ----------DNYLEEAMKMRNLLEEFK----AKH----------------
--------GIRPPTIL--GVREHVFTG---------------------------------
-------------------SVSSLAWFMSNQETSFVTLAQRVLASPLK------------
----------------------VRMHYGHPDVF-DRI-FHIT---RGGI--SKASRVINI
S--------------------------EDIFA----------------------------
--GFNSTLRQGNITHHEYIQ-VGKGRD-VGLNQI-ALFE-GKVA-GG---NGEQ--VLS-
----RDVYRLGQLFD-FFRMLSF-YFTT-VGYYV-CTMMTV-LTVY-VFLYGR-VYLAFS
G-LDS-AIAKQ--A---RLSG-NTALDAV--LNTQ-FL-VQ-IGVFT-AVP-MVMG-FIL
E-LG-LLK-AVF-SFI-TMQLQ-LCSVFF---TFSLG-------TRTHYFGR-TILH-GG
A-----KYRA-TGRGFVVRHIKFAENYRLY-SRSHFVKA--------------LEVALLL
IVYIA--YGYT-D-----GGAV-SFVLLTLSSWFLVISWLFA-----P--Y-I-FN--PS
-G-FEW--QK---TVEDFDDWTSWLLYKG-G--VGVKGDHSWESWWNEEQMHIQT--LRG
RILETILSLRFFVF-----QYGIVYKLNLTGK----------------------------
------------------------------------------------------------
--------------------------------DTSLAIYG----FSW-IVLIAVVMIFKI
FTYS----PKKSTSIFEKCVNFQLFMRFMQGVSSIGL----VAALCL-------------
------------------------------------VVAFTD--LTIADLFASILAFIPT
GWAILCLA----------------------VTWK-KVVW--SLGLWD-SVREFA--RMYD
AGMGVIIFAP--VAFLSWFPFISTFQSRLLFNQAFSRGLEISLILAGNKANVD-------
--------------------------------------------------
[77] CalS_9_Physcomitrella_patens
---------------------MA------------------MPPRLP-------------
------------------------HL----------------------------------
------------------------------------------------------------
-----------VRKAVLAKWERLVGL------------------------AI---EA---
---EEER-------TL-------HE---------S-------Y-----------------
G----------------------------------DG-----------------------
------------------------------------------------------------
-------------------------YGDTSVVPQI-LQ-QKKNIDDILQTARDVEQTYPQ
VARILFE-------------------------------Y-AY----ALSQNLDPR--SES
R-GVLQ-----------------FKTGLLSIIKQTR----GEKTDRSQDVYIIEEFYKHL
KRNL-----DQLEDEDWLRRQ-PQYIQR--------SPEEWTEMKRKIYVTCQILNEVLD
FLI----KENPEMQR--H--VEFDSD---LKEDL-EKT---AKKV-EDYK-PYNILP--F
-----EAP--GVVNPFENSLE-----------------------VM--------------
-----AAINTITLNLPDGYEFGADF--------------------TPPRTRNLDIFDFLQ
YGFGFQT------------------DNVLNQREHLVLLLANSQSHLGSLGN-----RD--
-SDASL---------KLDQSSIISVHSK--LLENYERWCDFLRKEKYSNFR---------
------------FQDSAVIPQPRLLFSALYLLIWGEASNVRFLPEC--ICYIYHHMAYEI
CAEGTDS-LSK----N-----GFRQKSI--------------------------------
-------------------------------------ILRDSDSFLDAIIKPIHEIVAA-
-------------------------------------EAK--V------CNHGK-----S
PHSRW-----RNYDDFNEYF--------------WAPF-----------CFE-L------
--GWPWRLN--------------------SGFF---VKPKQIT----NKK-TS-K-----
-------------------FK------------------------------SRE-AQ--D
QVP---------------------------------------------------------
------------------------------------------------------------
------------------------L----------------------------LLDRDQR
SEPSQRRERKAGK-----------------------SHFVEHRSGLHLYHSFHRL-----
----------WIFLVCM---LQ-GLAIFAFCDAKL-------------------------
-N------SV-SIKYILSVGPTFVAMKFLQ---------------------SVLDVILMI
-GAYRSTRARTLSRI----WLRLIWFAS-LS---AAIIILFVKTIQEQDSGSN-SS----
-----------------------------------------------------------T
WFRLYCILLIIYGGSQLFVAL-----LLNMPWLRRL----TEKYF-NFGPLSFLN-WVH-
--------------------------------------------------QERYYVGRGM
YE-------------------S--TGD--YLSY-----------------------ILF-
WLLVLA--CKF-SFS--------------------YFLQ------INTMVKPTRAIIDI-
-------------K-N--IDYRWR-DIFSK------------------------------
---------------------------SHHNALT--LVSLWAPVVM--------------
-----------------IYFLDLQIWYTVISALVGGLNGARIG-LGEI------------
----------------------------------------RSLHMLRTHFSSLPSAF---
---------------TKRLQPNQP-HQE-FMAMR-------ES-----------------
------------------------------------------------------------
-------------------------------------------ADMRKPKLDA-------
-RRFAPIWNEVIISL--REEDLISN------------------------KERDLLVM--P
LNI--S-TPLTTSSQPLTLIQWPLFLLANKVYVA-CDMAEVHK-----------------
-----Q-------------------------ANQDDLCEKIG--KD-PYMMFAVQEAFYV
LRIILE-YLLMND------QG----------AL------------WVTKVYEGLEQAMHV
R---QLRN--------------K-----------FNLRK--------------SQLRKLL
DKAAGLTTVV-IRE---SKKIDD--------------------------LVKE--GALDD
KMKKEYTESLRKELLDFYDVVM-------------RDFIADS-----ELRNDAEG-----
------------------------------------------------------------
-------------NY-------ELQTAKQSGRLFSD----------------------LA
L--PT-------------------------EE-S--------------------------
----KA--LVERLHSILTF--KESA-LNVPENLEARRRLEFFS-NSLFMRMP----NAPS
VRKMLSFSVFTPYYS-EDVIYSPQQLAK-------------------ENDDGISMM-YYL
R-------------------TIVPD------------------EWNNFLERVYPKKEDRE
AKKA-LLKTIFPKEFK---FK--ENEQPRKP----E--DLNEDVKLKLRLWASYRGQTL-
---ARTVRGMMYYKRALVLQSQQEGATVSED----LEQG------RQYL-----------
-------------------------------------------------------TSAAS
QVPGVLNARA-QAELKFLYVVSAQIYGEQNQGDKGAEGRQKA----ADI-----------
---SYLMKTFD--SLRISYIH-----KA-K------VKTEG-------------------
----KE-------------------VTEYYSKLMKADPSGND-----------Q------
------------------------------------------------------------
-----------------------EIYSIKLPG---EV---ILGEGKPENQNHAIIFTRGE
ALQTIDMNQ----------EHYLEETFKMRNLLEEFNES--RRY----------------
--------GHRNPTIL--GVREHVFTG---------------------------------
-------------------SVSSLAWFMSLQERSFVTLGQRVLANPLK------------
----------------------VRMHYGHPDVF-DRI-FHIT---RGGI--SKASKQINL
S--------------------------EDIFA----------------------------
--GFNSTLRLGNVTHHEYIQ-CGKGRD-VGLNQI-AAFE-GKVA-SG---NGEQ--TLS-
----RDIYRLGQLFD-FFRMLSF-FFTT-VGYYF-TTMLTV-LTVY-VFLYGK-VYLALS
G-VDQ-NLKDQ------GLST-NVALQSA--LDTQ-FL-LQ-IGVFT-AVP-MIMN-FVL
E-EG-ILK-AII-SFL-TMQLQ-LSSVFF---TFSLG-------TRTHYFGR-TILH-GG
A-----KYAS-TGRGFVVAHIPFAENYRMY-SRSHFVKA--------------LEIMLLL
IVYLA--YGAS-E-----RTTL-TYVLLTFSSWFLAISWLWA-----P--Y-I-FN--PS
-G-FEW--QK---TVADFDDWTNWLFHKG-G--IGDEGKKSWEVWWLEEQAHIQT--PRG
RFWEIVLSLRFFLV-----QYGVIYALNVVGH----------------------------
------------------------------------------------------------
--------------------------------DKGFRVYG----FSW-CVLVGIVLTFKV
FSMN----QKSWA-------NFQLFLRLFQMTVFLAI----IGGVIV-------------
------------------------------------AVAMTA--LTIGDVFACALSLIPT
GWGLISIA----------------------IAIR-PVMK--RLGLWK-SIRAIA--RLYE
AFMGAIVFIP--IAILSWFPFVSTFQTRLVFNQAFSRGLEISTLLAGNNPNSNM------
--------------------------------------------------
[78] CalS_9_Sphagnum_phalax
---------------------ME------------------RPPRVP-------------
------------------------NL----------------------------------
------------------------------------------------------------
-----------ISKRVLQKWEDLVRA------------------------AL---RA---
---EEPK-------GS-------FV-----G--DE-------Y-----------------
G----------------------------------FGYES--------------------
------------------------------------------------------------
-------------------------SASSAAVPQS-LSQ-QTNIDSVLRVADEIHPENPQ
VARILCE-------------------------------Y-AY----SMSQNLDPR--SEG
R-GVMQ-----------------FKTGLKSIIEQNRAKKGGEKIDRPNDIHLLQEYYNKY
REMNK---IVELEEIGSSQRY-----------EDSDRSAARAEQKRKVYEKARILNEVVD
AYR----RESPEETV--D------HN---LKKQM-END---AEKI-REFK-PFNILP--L
-----ETP--GVVNAFQMFPE-----------------------VT--------------
-----AATGALEWSTPPFPEFPYGY--------------------E-RPERALDVFDFLQ
YAFGFQE------------------DNVANQREHLILLLANAQSRLSSVSL-----TS--
---QHS---------KLDGAVVTHVHSK--IVENYERWCLFLRKKSQVK-----------
----------------SGTVEHKVCIMALYLLIWGEAANIRFLPEC--LCYIFHHMADEM
SD-LLEK-PRV----E-------RSEKIYI------------------------------
----------------------------------E-G---SQHSFLEKIICPIHEILAA-
-------------------------------------ESD--V------PAHGR-----A
AHSAW-----RNYDDFNEFF--------------WAPS-----------CFE-L------
--SWPWRLE--------------------AGFF---LKPKKDV----DTD-DD-------
------------------------------------------------------------
DV----------------------------------------------------------
------------------------------------------------------------
--------------------------------------------------------PEQS
FTAGRQRERKLGK-----------------------THFVEHRTFLHVYHSFHRL-----
----------WIFLVCM---LQ-GLTIFAFCNQKL-------------------------
-D------TH-SIKYILSVGSTFIVMRFVQ---------------------CVLDVILMF
-GAYRSTRGRTVVRM----LIRFFWFAL-LS---AVIVFIYVKVLIEESKTPA-KD----
-----------------------------------------------------------T
WFTLYYLILGVYGGIQLFLSL-----LFHIPFLRSQ----ADRCS-DVSFLQFFK-WVK-
--------------------------------------------------EERYYVGRGM
YE-------------------K--TSD--YVKY-----------------------TMF-
WLLIGI--GKF-AFS--------------------YFLE------IKPMVKPTRIIIGL-
-------------H-N--IQYRWH-DLISK------------------------------
---------------------------SNHNALT--LLSLWAPVVM--------------
-----------------IYFLDTQVWYTVMSALVGALEGARMG-LGEI------------
----------------------------------------RSLDTLRQRFTTFPEAF---
---------------VKHMQPTK--TSE-IPRSI--------SMG---------------
------------------------------------------------------------
-------------------------------------------AEAVKEKENA-------
-IRFAPLWNEIIGCL--REEDLISN------------------------REKLLLMM--P
DNK--I-TTSR-THPQQSLVQWPLFLLANKVYVA-KDILSETK-----------------
-----Y----------------------A--TAQDELWERMK--ND-LYLAYAVQEAYES
LQVVLS-SLLNED-------G----------HH------------WVEDVFREIDLAIEK
G---EFGI--------------E----IDQNFRKFDLK----------------KLGTVL
DKTAKLTAVLVKEA---EKK-DE----------------------------KE-----RE
QEISEMHSAARRALVDLYEVVM-------------HDFITD------QNLRATCG-----
------------------------------------------------------------
-------------NA-------AHLAAKQKGQLFSG----------------------LT
W--PS-------------------------DKE---------------------------
----KT--LVSRLHYILSI--KDSA-LSVPSNLEARRRLQYFT-NSLFMKIP----ESPS
VRKMLAFSVFTPYYE-EDVMYSLVQLNK-------------------KNIDGITTL-FYL
Q-------------------KIFPD------------------DWTNFKERMLPLVKEDD
LYKK-T--------------------------------EDDIKDTRELRLWASYRGQTL-
---ARTVRGMMYYKRALILQAAEEGAFKTDF----LDEE---QGLASPM-----------
-------------------------------------------------------TSQ--
G-ASRRSAQA-QAELKFTYVVSAQIYGSQRSSSK-KEDQEKA----ADI-----------
---SFLMQKND--SLRIAYIH-----VV-K------KGKDG-------------------
----K--------------------QSEYYSKLVKADPSGND-----------Q------
------------------------------------------------------------
-----------------------EIYSIKLPG---KF---LLGEGKPENQNHAIIFTRGD
ALQTIDMNQ----------ENYMEEAFKMRNLLEEFDS---DKH----------------
--------GRRRPTIL--GVREHVFTG---------------------------------
-------------------SVSSLAWFMSLQESSFVTIGQRVLARPLK------------
----------------------VRMHYGHPDVF-DRL-FHIS---RGGI--SKPSRGINL
S--------------------------EDIFA----------------------------
--GFNSTLRQGNITHHEYIQ-VGKGRD-VGLNQI-AAFE-AKVA-SG---NGEQ--TLS-
----RDVYRLGQLFD-LFRMLSF-FFTS-VGFYV-TTMMTV-LTIY-AFLYGK-VYLALS
G-VEA-SLETA--G---NILN-NAALQTA--LQGQ-FL-FQ-IGVFT-AVP-MFMN-FLL
E-QG-VFT-AVI-SFC-TMQLQ-LSSVFF---TFSLG-------TRTHYFGR-TILH-GG
A-----KYRS-TGRGFVVEHIPFAENYRLY-SRSHFVKA--------------MEIIMLL
IVYRA--YGAQ-S-----RTTV-SYILLTFSSWFLAISWLYA-----P--Y-I-FN--PS
-G-FEW--QK---TVKDFEDWTNWLFYKG-G--IGDKGLKSWEVWWNEEHAHIQT--TRG
RIWECILSFRFFII-----QYGVVYALHVTGR----------------------------
------------------------------------------------------------
--------------------------------DKNFNVYG----FSW-VVLAGVLLLFKG
FTLS----KKASA-------NFQLLVRLFQGVLFLAC----IGGLAF-------------
------------------------------------ALADTA--LTVGDMFAAGLALIPT
GWGLLSIA----------------------IAVR-PVVE--KVGLWK-SVRGIA--RLYD
AFMGMVIFIP--IALLSWFPFMSTFQTRLVFNQAFSRGLEISVLLAGDQPNASF------
--------------------------------------------------
[79] CalS_9_Marchantia_polymorpha
---------------------MR------------------RREGVP-------------
-----------------------GR-----------------------------------
------------------------------------------------------------
-----------NPERAWNNWERLIQK------------------------AL---RS---
---EELK-------FS---V-A-----G--GDD---------------------------
------------------------------------------------------------
------------------------------------------------------------
-------------------------LGGV--VPTS-LGQESSNINLILQVAEEIQRDNPH
VARILCE-------------------------------Y-AY----TMAQKLDPQ--SEG
R-GVLQ-----------------FKTGLMSVIRQKQSKKEGERIDRSHDILQIQRFYEDY
RSRNM---IDELEKLQQQRGR------RLS--EDPNEAQRRAQTMKKVYQISKVLNDVLN
SLT-R--DST-EEEK--D--KLISKE---TKATM-ESA---AAKT-AEFK-PFNILP--L
-----ETP--GVSDTILLIDE-----------------------VR--------------
-----AAALTLSYY-DELPRLPESA-------------------YKAGLQRDVDIFDLLE
YIFGFQI------------------GNVNNQREHLILLLSNSQSAFGPPSR---------
----GS---------EVDGDAVKRCYDR--LLDNYNKWCQYLRITAVTES----------
--------------A-AGDSHKMVLLTAMYLLIWGEAANLRFLPEC--LCYIFHHMVKEL
YG-LLGN-ANA----Q-------RSMNYVE------------------------------
------------------------------------G---SDCPFLDKIVTPLYSVIAA-
-------------------------------------EAA--N------TQDGK-----A
SHAAW-----RNYDDFNEYF--------------WSPR-----------CLESL------
--SWPWRPD--------------------AGFM---MKPNTKK----MKG---GV-----
------------------------------------------------------------
------------------------------------------------------------
------------------------------------------------------------
-----------------------------------------------------------N
AVPGRKKEKKVGK-----------------------MTFVEHRTGFHVYHSFHRL-----
----------WIFFTVM---LQ-GMMIFAFCDEKF-------------------------
-T------PN-TFKKMLSVGPTFVIMKLIQ---------------------SLLDIFFIY
-GAYASTQGWTFSRI----FARLAWFGG-LS---GSITWLFVKMIQEENTGT--GS----
-----------------------------------------------------------T
WYHLYLIVLGSYTGAQVVVTL-----LMRIPFFRRQ----ADKCG-DWAIIRFIM-WVH-
--------------------------------------------------QDRYFVGRGL
YE-------------------R--TRD--YAGY-----------------------SAF-
WIFVLA--CKF-SFS--------------------YYFQ------VRALVSPTKTIVL--
----------------QRFEYKWH-DFVSR------------------------------
---------------------------NNHNALT--IGALWAPVIL--------------
-----------------IYYLDTQVWYTVVSAIVGGLDGARAR-LGEI------------
----------------------------------------RTLSMLRKRFSSFPEAF---
---------------ATNLVSSRL-GRGEKNPG---------SSP---------------
------------------------------------------------------------
----------------------------------------AQ-VNWSMQKVQA-------
-VKFAPMWNEIINCL--REEDYIGK------------------------KERELLVM--P
KNQ--G---------SGTLVQWPLFLLANKVYLA-VEMAQDAK-----------------
-----L-------------------------LNQTQLWEKIC--KD-EYMAYAIEEAYKL
FEEVLK-SLVRED----------------------------VSQIWVKGVFNDVGAGIQE
S---ALVG--------------H-----------FYLK----------------KVDSVL
ARVTDLTQLL-ERE----------------------------------------------
-ETDKLRSQVVLAMQNLYESVM-------------NDFFTT------ELRERIEE-----
------------------------------------------------------------
------------FR--------ALKDARIENKLFIN----------------------LT
W--PT-------------------------TDRE--------------------------
[truncated: 2,931,335 more chars]
